# Supplementary material for: A multi-level test of the seed number/size trade-off in two Scandinavian communities
Source: PLoS One. 2018 Jul 27;13(7):e0201175. doi: 10.1371/journal.pone.0201175 (PMC6063417; doi:10.1371/journal.pone.0201175)
Supplement: S1 Table — Number of seeds and mean seed weight for all the individuals of each study species and site, as well as the plot where they were collected. (CSV) [file pone.0201175.s001.csv]

Site	Species	Plot	SeedNumber	WeightperSeed
Finse	Astragalus alpinus	4	6	0.782666667
Finse	Astragalus alpinus	4	5	1.3572
Finse	Astragalus alpinus	4	3	1.004333333
Finse	Astragalus alpinus	12	1	1.676
Finse	Astragalus alpinus	12	2	2.221
Finse	Astragalus alpinus	13	1	1.258
Finse	Astragalus alpinus	14	1	0.981
Finse	Astragalus alpinus	19	3	1.563
Finse	Astragalus alpinus	19	3	0.716333333
Finse	Astragalus alpinus	19	2	1.371
Finse	Astragalus alpinus	20	1	0.751
Finse	Astragalus alpinus	21	4	0.24525
Finse	Astragalus alpinus	21	2	0.571
Finse	Astragalus alpinus	22	1	0.829
Finse	Astragalus alpinus	22	2	2.713
Finse	Astragalus alpinus	23	1	0.317
Finse	Astragalus alpinus	23	1	0.862
Finse	Astragalus alpinus	24	3	0.514666667
Finse	Astragalus alpinus	25	3	1.553666667
Finse	Astragalus alpinus	25	3	1.351666667
Finse	Astragalus alpinus	26	2	0.514
Finse	Astragalus alpinus	26	2	1.8455
Finse	Astragalus alpinus	26	4	1.71325
Finse	Astragalus alpinus	27	4	1.6635
Finse	Astragalus alpinus	27	2	2.0945
Finse	Astragalus alpinus	27	3	1.258666667
Finse	Astragalus alpinus	28	2	0.9045
Finse	Astragalus alpinus	28	2	1.337
Finse	Astragalus alpinus	28	2	1.7325
Finse	Astragalus alpinus	29	2	0.878
Finse	Astragalus alpinus	29	3	0.551666667
Finse	Astragalus alpinus	29	2	2.099
Finse	Astragalus alpinus	30	4	1.176
Finse	Astragalus alpinus	30	6	0.684833333
Finse	Astragalus alpinus	30	6	1.3195
Finse	Bartsia alpina	1	21	0.155380952
Finse	Bartsia alpina	1	7	0.229142857
Finse	Bartsia alpina	2	59	0.086169492
Finse	Bartsia alpina	3	33	0.147878788
Finse	Bartsia alpina	3	27	0.165703704
Finse	Bartsia alpina	4	50	0.10578
Finse	Bartsia alpina	4	45	0.144022222
Finse	Bartsia alpina	5	49	0.152346939
Finse	Bartsia alpina	5	31	0.137258065
Finse	Bartsia alpina	7	46	0.1
Finse	Bartsia alpina	7	7	0.091857143
Finse	Bartsia alpina	8	41	0.153463415
Finse	Bartsia alpina	9	54	0.109648148
Finse	Bartsia alpina	9	73	0.119863014
Finse	Bartsia alpina	10	22	0.171
Finse	Bartsia alpina	10	60	0.09985
Finse	Bartsia alpina	11	51	0.142411765
Finse	Bartsia alpina	11	31	0.162387097
Finse	Bartsia alpina	13	17	0.150529412
Finse	Bartsia alpina	14	38	0.138421053
Finse	Bartsia alpina	14	49	0.111591837
Finse	Bartsia alpina	15	28	0.093071429
Finse	Bartsia alpina	15	36	0.162916667
Finse	Bartsia alpina	17	52	0.1425
Finse	Bartsia alpina	17	59	0.126661017
Finse	Bartsia alpina	18	58	0.109413793
Finse	Bartsia alpina	18	9	0.227666667
Finse	Bartsia alpina	19	53	0.092566038
Finse	Bartsia alpina	19	43	0.133604651
Finse	Bartsia alpina	19	59	0.167338983
Finse	Bartsia alpina	20	31	0.056032258
Finse	Bartsia alpina	20	18	0.164444444
Finse	Bartsia alpina	20	4	0.164
Finse	Bartsia alpina	22	78	0.153102564
Finse	Bartsia alpina	22	57	0.090333333
Finse	Bartsia alpina	25	20	0.0593
Finse	Bartsia alpina	25	30	0.202133333
Finse	Bartsia alpina	26	29	0.180344828
Finse	Bartsia alpina	26	39	0.109051282
Finse	Bartsia alpina	27	19	0.156842105
Finse	Bartsia alpina	27	19	0.109421053
Finse	Bartsia alpina	28	66	0.111954545
Finse	Bartsia alpina	28	21	0.194047619
Finse	Bartsia alpina	29	2	0.2475
Finse	Bartsia alpina	30	35	0.206542857
Finse	Bartsia alpina	30	27	0.12962963
Finse	Campanula rotundifolia	5	8	0.037625
Finse	Campanula rotundifolia	5	139	0.038797122
Finse	Campanula rotundifolia	5	5	0.0426
Finse	Campanula rotundifolia	6	5	0.0266
Finse	Campanula rotundifolia	6	100	0.01314
Finse	Campanula rotundifolia	7	14	0.009571429
Finse	Campanula rotundifolia	7	240	0.0445875
Finse	Campanula rotundifolia	7	4	0.018225
Finse	Campanula rotundifolia	9	62	0.044612903
Finse	Campanula rotundifolia	9	93	0.063086022
Finse	Campanula rotundifolia	9	5	0.0211
Finse	Campanula rotundifolia	10	11	0.012272727
Finse	Campanula rotundifolia	10	3	0.027366667
Finse	Campanula rotundifolia	19	50	0.04196
Finse	Campanula rotundifolia	19	12	0.034416667
Finse	Campanula rotundifolia	19	140	0.0408
Finse	Campanula rotundifolia	20	127	0.059088976
Finse	Campanula rotundifolia	22	146	0.060760274
Finse	Campanula rotundifolia	22	128	0.02159375
Finse	Campanula rotundifolia	22	13	0.045461538
Finse	Campanula rotundifolia	25	78	0.038448718
Finse	Campanula rotundifolia	25	28	0.038321429
Finse	Campanula rotundifolia	25	30	0.0274
Finse	Campanula rotundifolia	26	16	0.01075
Finse	Campanula rotundifolia	30	42	0.049571429
Finse	Campanula rotundifolia	30	125	0.04212
Finse	Campanula rotundifolia	30	79	0.049924051
Finse	Cerastium alpinum	1	3	0.187333333
Finse	Cerastium alpinum	1	12	0.282083333
Finse	Cerastium alpinum	3	36	0.29375
Finse	Cerastium alpinum	3	15	0.3282
Finse	Cerastium alpinum	3	10	0.309
Finse	Cerastium alpinum	6	5	0.3728
Finse	Cerastium alpinum	6	1	0.269
Finse	Cerastium alpinum	10	12	0.30325
Finse	Cerastium alpinum	10	10	0.3095
Finse	Cerastium alpinum	10	6	0.314716667
Finse	Cerastium alpinum	12	4	0.303
Finse	Cerastium alpinum	12	5	0.3138
Finse	Cerastium alpinum	12	7	0.306142857
Finse	Cerastium alpinum	16	12	0.283
Finse	Cerastium alpinum	16	15	0.177733333
Finse	Cerastium alpinum	16	19	0.207631579
Finse	Cerastium alpinum	17	15	0.296933333
Finse	Cerastium alpinum	17	11	0.373272727
Finse	Cerastium alpinum	21	23	0.179347826
Finse	Cerastium alpinum	25	17	0.372928571
Finse	Cerastium alpinum	26	3	0.333
Finse	Cerastium alpinum	26	17	0.182470588
Finse	Cerastium alpinum	28	16	0.2265
Finse	Cerastium alpinum	28	17	0.2131875
Finse	Cerastium alpinum	28	32	0.11640625
Finse	Cerastium alpinum	30	5	0.3642
Finse	Cerastium alpinum	30	7	0.364714286
Finse	Cerastium alpinum	30	15	0.258066667
Finse	Dryas octopetala	1	9	0.310188889
Finse	Dryas octopetala	2	25	0.35394
Finse	Dryas octopetala	3	31	0.459387097
Finse	Dryas octopetala	3	29	0.412517241
Finse	Dryas octopetala	3	25	0.57092
Finse	Dryas octopetala	3	47	0.309017021
Finse	Dryas octopetala	4	34	0.523923529
Finse	Dryas octopetala	5	6	0.343816667
Finse	Dryas octopetala	5	30	0.45309
Finse	Dryas octopetala	5	54	0.483518519
Finse	Dryas octopetala	5	7	0.695142857
Finse	Dryas octopetala	5	75	0.421625333
Finse	Dryas octopetala	6	24	0.498425
Finse	Dryas octopetala	8	22	0.419827273
Finse	Dryas octopetala	8	40	0.7328275
Finse	Dryas octopetala	8	49	0.3257
Finse	Dryas octopetala	9	34	0.385785294
Finse	Dryas octopetala	9	48	0.392672917
Finse	Dryas octopetala	9	42
Finse	Dryas octopetala	9	63	0.557207937
Finse	Dryas octopetala	10	12	0.343866667
Finse	Dryas octopetala	12	64	0.803867188
Finse	Dryas octopetala	12	43	0.567167442
Finse	Dryas octopetala	12	40	0.436925
Finse	Dryas octopetala	12	29	0.350568966
Finse	Dryas octopetala	13	28	0.339492857
Finse	Dryas octopetala	13	31	0.49116129
Finse	Dryas octopetala	13	26	0.435376923
Finse	Dryas octopetala	13	61	0.396844262
Finse	Dryas octopetala	14	29	0.297617241
Finse	Dryas octopetala	14	62	0.602909677
Finse	Dryas octopetala	14	13	0.378861538
Finse	Dryas octopetala	14	9	0.255855556
Finse	Dryas octopetala	14	63	0.298273016
Finse	Dryas octopetala	15	17	0.478752941
Finse	Dryas octopetala	18	32	0.60903125
Finse	Dryas octopetala	18	27	0.393651852
Finse	Dryas octopetala	18	48	0.239772917
Finse	Dryas octopetala	18	70	0.553034286
Finse	Dryas octopetala	20	46	0.446173913
Finse	Erigeron uniflorus	3	100	0.18576
Finse	Erigeron uniflorus	3	131	0.150160305
Finse	Erigeron uniflorus	5	136	0.162713235
Finse	Erigeron uniflorus	5	128	0.175703125
Finse	Erigeron uniflorus	5	85	0.163470588
Finse	Erigeron uniflorus	6	183	0.193601093
Finse	Erigeron uniflorus	6	111	0.184333333
Finse	Erigeron uniflorus	6	22	0.242681818
Finse	Erigeron uniflorus	7	121	0.151578512
Finse	Erigeron uniflorus	7	157	0.155420382
Finse	Erigeron uniflorus	7	123	0.148317073
Finse	Erigeron uniflorus	8	67	0.199238806
Finse	Erigeron uniflorus	10	85	0.198670588
Finse	Erigeron uniflorus	10	16	0.1934375
Finse	Erigeron uniflorus	10	104	0.199644231
Finse	Erigeron uniflorus	11	154	0.186103896
Finse	Erigeron uniflorus	11	138	0.203652174
Finse	Erigeron uniflorus	11	155	0.199193548
Finse	Erigeron uniflorus	14	99	0.211808081
Finse	Erigeron uniflorus	14	112	0.162946429
Finse	Erigeron uniflorus	14	113	0.175469027
Finse	Erigeron uniflorus	14	127	0.165251969
Finse	Erigeron uniflorus	15	108	0.171481481
Finse	Erigeron uniflorus	15	99	0.144434343
Finse	Erigeron uniflorus	16	95	0.154736842
Finse	Erigeron uniflorus	16	32	0.1335625
Finse	Erigeron uniflorus	17	47	0.18112766
Finse	Erigeron uniflorus	17	84	0.157583333
Finse	Erigeron uniflorus	17	147	0.187238095
Finse	Erigeron uniflorus	19	65	0.164030769
Finse	Erigeron uniflorus	19	54	0.190981481
Finse	Erigeron uniflorus	19	66	0.191651515
Finse	Erigeron uniflorus	20	71	0.172577465
Finse	Erigeron uniflorus	21	131	0.107328244
Finse	Erigeron uniflorus	22	110	0.148336364
Finse	Erigeron uniflorus	22	2	0.15
Finse	Erigeron uniflorus	22	79	0.186658228
Finse	Erigeron uniflorus	26	73	0.196410959
Finse	Erigeron uniflorus	26	97	0.185350515
Finse	Erigeron uniflorus	27	101	0.146366337
Finse	Erigeron uniflorus	27	135	0.147407407
Finse	Erigeron uniflorus	27	75	0.158933333
Finse	Erigeron uniflorus	28	97	0.150319588
Finse	Erigeron uniflorus	28	95	0.153336842
Finse	Erigeron uniflorus	28	115	0.160495652
Finse	Erigeron uniflorus	29	91	0.169373626
Finse	Erigeron uniflorus	29	120	0.17305
Finse	Gentianella suecica	9	42
Finse	Gentianella suecica	9	55
Finse	Gentianella suecica	9	60
Finse	Gentianella suecica	9	23	0.286691304
Finse	Gentianella suecica	9	38
Finse	Gentianella suecica	9	63
Finse	Gentianella suecica	9	23	0.307647826
Finse	Gentianella suecica	9	41
Finse	Gentianella suecica	9	26
Finse	Gentianella suecica	9	23	0.1479
Finse	Gentianella suecica	9	38
Finse	Gentianella suecica	9	12
Finse	Gentiana nivalis	2	77	0.053120779
Finse	Gentiana nivalis	2	216	0.052774074
Finse	Gentiana nivalis	2	63	0.041287302
Finse	Gentiana nivalis	3	167	0.037702994
Finse	Gentiana nivalis	3	33	0.030763636
Finse	Gentiana nivalis	3	209	0.041425359
Finse	Gentiana nivalis	5	65	0.021812308
Finse	Gentiana nivalis	5	49	0.043855102
Finse	Gentiana nivalis	5	192	0.031374479
Finse	Gentiana nivalis	9	222	0.030562613
Finse	Gentiana nivalis	9	150	0.023624
Finse	Gentiana nivalis	9	188	0.026487766
Finse	Gentiana nivalis	10	86	0.027275581
Finse	Gentiana nivalis	10	95	0.030974737
Finse	Gentiana nivalis	10	189	0.04379418
Finse	Gentiana nivalis	11	263	0.037721293
Finse	Gentiana nivalis	11	396	0.02352197
Finse	Gentiana nivalis	11	332	0.061123494
Finse	Gentiana nivalis	12	97	0.027851546
Finse	Gentiana nivalis	12	209	0.023338278
Finse	Gentiana nivalis	12	86	0.027077907
Finse	Gentiana nivalis	15	184	0.024203571
Finse	Gentiana nivalis	15	88	0.020643182
Finse	Gentiana nivalis	15	44	0.033106818
Finse	Gentiana nivalis	21	199	0.025646231
Finse	Gentiana nivalis	21	197	0.027925888
Finse	Gentiana nivalis	21	242	0.031228926
Finse	Gentiana nivalis	22	229	0.028140175
Finse	Gentiana nivalis	22	258	0.029497159
Finse	Gentiana nivalis	23	338	0.022983728
Finse	Gentiana nivalis	24	336	0.026657738
Finse	Gentiana nivalis	24	237	0.026391983
Finse	Gentiana nivalis	24	360	0.025822222
Finse	Gentiana nivalis	25	270	0.025501111
Finse	Gentiana nivalis	25	309	0.031483819
Finse	Gentiana nivalis	25	381	0.027665092
Finse	Gentiana nivalis	26	367	0.035685831
Finse	Gentiana nivalis	26	154	0.031566883
Finse	Gentiana nivalis	29	288	0.028569097
Finse	Gentiana nivalis	29	349	0.044653868
Finse	Gentiana nivalis	21	4	5.03545
Finse	Gentiana nivalis	21	3	2.8319
Finse	Gentiana nivalis	21	4	2.087825
Finse	Gentiana nivalis	22	5	4.96036
Finse	Gentiana nivalis	22	3	3.435433333
Finse	Gentiana nivalis	22	5	2.22862
Finse	Gentiana nivalis	23	5	4.37464
Finse	Gentiana nivalis	23	3	2.783433333
Finse	Gentiana nivalis	23	4	4.548
Finse	Gentiana nivalis	24	5	2.20384
Finse	Gentiana nivalis	24	5	5.01896
Finse	Gentiana nivalis	25	4	2.1731
Finse	Gentiana nivalis	25	5	4.25402
Finse	Gentiana nivalis	26	5	2.21762
Finse	Gentiana nivalis	29	5	3.71402
Finse	Gentiana nivalis	29	4	2.459175
Finse	Gentiana nivalis	30	2	2.03355
Finse	Gentiana nivalis	30	4	5.301125
Finse	Gentiana nivalis	30	4	4.3989
Finse	Leontodon autumnalis	5	16	1.0445
Finse	Leontodon autumnalis	5	18	0.5695
Finse	Leontodon autumnalis	5	27	0.539518519
Finse	Leontodon autumnalis	6	12	0.328166667
Finse	Leontodon autumnalis	6	13	0.429461538
Finse	Leontodon autumnalis	6	29	0.536965517
Finse	Leontodon autumnalis	10	12	0.872
Finse	Leontodon autumnalis	10	29	0.666793103
Finse	Leontodon autumnalis	10	4	0.51525
Finse	Leontodon autumnalis	11	21	0.626588235
Finse	Leontodon autumnalis	15	20	0.920083333
Finse	Leontodon autumnalis	15	29	0.649103448
Finse	Leontodon autumnalis	15	41	0.690365854
Finse	Leontodon autumnalis	16	18	0.4235
Finse	Leontodon autumnalis	16	25	0.00036
Finse	Leontodon autumnalis	17	21	0.507238095
Finse	Leontodon autumnalis	19	34	0.560882353
Finse	Leontodon autumnalis	19	25	0.80952
Finse	Leontodon autumnalis	19	38	0.000821053
Finse	Leontodon autumnalis	21	28	1.105785714
Finse	Leontodon autumnalis	21	27	0.520814815
Finse	Leontodon autumnalis	21	25	0.000744
Finse	Leontodon autumnalis	22	27	0.501851852
Finse	Leontodon autumnalis	22	14	0.486642857
Finse	Leontodon autumnalis	22	30	0.000824138
Finse	Leontodon autumnalis	23	24	0.99
Finse	Leontodon autumnalis	24	24	0.729166667
Finse	Leontodon autumnalis	24	38	0.624736842
Finse	Leontodon autumnalis	24	33	0.000748485
Finse	Leontodon autumnalis	25	36	0.661916667
Finse	Leontodon autumnalis	25	23	0.581043478
Finse	Leontodon autumnalis	25	22	0.625
Finse	Leontodon autumnalis	26	15	0.929666667
Finse	Leontodon autumnalis	26	35	0.491771429
Finse	Leontodon autumnalis	26	23	0.674347826
Finse	Leontodon autumnalis	27	12	0.393333333
Finse	Leontodon autumnalis	27	23	0.757217391
Finse	Leontodon autumnalis	27	26	0.837
Finse	Leontodon autumnalis	28	58	0.962088889
Finse	Leontodon autumnalis	29	23	0.54873913
Finse	Leontodon autumnalis	29	21	0.67247619
Finse	Leontodon autumnalis	29	34	0.762870968
Finse	Leontodon autumnalis	30	28	0.703321429
Finse	Leontodon autumnalis	30	35	0.6343
Finse	Leontodon autumnalis	30	24	0.394041667
Finse	Lychnis flos-cuculi/Viscaria alpina	4	44	0.067990909
Finse	Lychnis flos-cuculi/Viscaria alpina	4	40	0.0794725
Finse	Lychnis flos-cuculi/Viscaria alpina	4	62	0.093998387
Finse	Lychnis flos-cuculi/Viscaria alpina	4	43	0.070148837
Finse	Lychnis flos-cuculi/Viscaria alpina	4	37	0.067148649
Finse	Lychnis flos-cuculi/Viscaria alpina	4	13	0.087123077
Finse	Lychnis flos-cuculi/Viscaria alpina	4	107	0.094494393
Finse	Parnassia palustre	1	313	0.025661981
Finse	Parnassia palustre	1	368	0.028307065
Finse	Parnassia palustre	1	197	0.019989848
Finse	Parnassia palustre	2	163	0.034969325
Finse	Parnassia palustre	2	455	0.02666989
Finse	Parnassia palustre	2	490	0.041220612
Finse	Parnassia palustre	3	489	0.027165235
Finse	Parnassia palustre	3	983	0.03012411
Finse	Parnassia palustre	3	695	0.023771511
Finse	Parnassia palustre	4	136	0.019060294
Finse	Parnassia palustre	4	405	0.012500247
Finse	Parnassia palustre	5	393	0.020041221
Finse	Parnassia palustre	5	397	0.013931486
Finse	Parnassia palustre	5	313	0.012682428
Finse	Parnassia palustre	6	632	0.032904272
Finse	Parnassia palustre	6	598	0.031475301
Finse	Parnassia palustre	6	447	0.030042729
Finse	Parnassia palustre	7	119	0.009983193
Finse	Parnassia palustre	8	419	0.03037136
Finse	Parnassia palustre	8	49	0.012583673
Finse	Parnassia palustre	8	201	0.026730846
Finse	Parnassia palustre	9	548	0.044265511
Finse	Parnassia palustre	9	581	0.036620826
Finse	Parnassia palustre	9	339	0.027874631
Finse	Parnassia palustre	10	516	0.025507752
Finse	Parnassia palustre	10	410	0.018185366
Finse	Parnassia palustre	10	338	0.023161834
Finse	Parnassia palustre	11	355	0.009501408
Finse	Parnassia palustre	11	202	0.017966832
Finse	Parnassia palustre	11	632	0.013384019
Finse	Parnassia palustre	12	240	0.030753333
Finse	Parnassia palustre	12	207	0.022988889
Finse	Parnassia palustre	13	365	0.028475616
Finse	Parnassia palustre	13	120	0.014214167
Finse	Parnassia palustre	13	190	0.014284737
Finse	Parnassia palustre	15	224	0.024205357
Finse	Parnassia palustre	15	170	0.016460588
Finse	Parnassia palustre	15	351	0.026449858
Finse	Parnassia palustre	16	968	0.029458678
Finse	Parnassia palustre	16	290	0.023660345
Finse	Parnassia palustre	16	537	0.018979516
Finse	Parnassia palustre	17	331	0.024386405
Finse	Parnassia palustre	17	257	0.017203113
Finse	Parnassia palustre	18	443	0.02851535
Finse	Parnassia palustre	18	220	0.041357273
Finse	Parnassia palustre	18	253	0.020218577
Finse	Parnassia palustre	19	166	0.010758434
Finse	Parnassia palustre	20	349	0.018916905
Finse	Parnassia palustre	21	775	0.022234839
Finse	Parnassia palustre	21	953	0.031504722
Finse	Parnassia palustre	21	671	0.02113845
Finse	Parnassia palustre	22	916	0.031319978
Finse	Parnassia palustre	22	250	0.02836
Finse	Parnassia palustre	22	729	0.014455144
Finse	Parnassia palustre	24	267	0.011389888
Finse	Parnassia palustre	24	974	0.026619507
Finse	Parnassia palustre	24	578	0.025822664
Finse	Parnassia palustre	25	922	0.018402495
Finse	Parnassia palustre	25	633	0.022932859
Finse	Parnassia palustre	25	654	0.019754893
Finse	Parnassia palustre	26	752	0.025699468
Finse	Parnassia palustre	26	125	0.029592
Finse	Parnassia palustre	26	841	0.021370987
Finse	Parnassia palustre	27	205	0.015956098
Finse	Parnassia palustre	27	333	0.01819039
Finse	Parnassia palustre	27	296	0.014098986
Finse	Parnassia palustre	28	560	0.023691964
Finse	Parnassia palustre	28	356	0.037995225
Finse	Parnassia palustre	28	199	0.018578894
Finse	Parnassia palustre	29	507	0.018274162
Finse	Parnassia palustre	29	358	0.012334637
Finse	Parnassia palustre	30	482	0.024368672
Finse	Parnassia palustre	30	599	0.01599783
Finse	Pinguicula vulgaris	4	238	0.009915126
Finse	Pinguicula vulgaris	4	228	0.013597619
Finse	Pinguicula vulgaris	5	144	0.016265278
Finse	Pinguicula vulgaris	5	150	0.010935333
Finse	Pinguicula vulgaris	7	288	0.008169097
Finse	Pinguicula vulgaris	14	227	0.024599119
Finse	Pinguicula vulgaris	15	256	0.016065625
Finse	Pinguicula vulgaris	15	351	0.016468946
Finse	Pinguicula vulgaris	17	252	0.011952381
Finse	Pinguicula vulgaris	22	235	0.019837447
Finse	Pinguicula vulgaris	27	158	0.01573038
Finse	Pinguicula vulgaris	27	185	0.010461081
Finse	Pinguicula vulgaris	27	277	0.010912274
Finse	Pinguicula vulgaris	28	227	0.013569163
Finse	Pinguicula vulgaris	28	292	0.010496575
Finse	Pinguicula vulgaris	28	83	0.019662651
Finse	Potentilla crantzii	1	15	0.346026667
Finse	Potentilla crantzii	1	12	0.232658333
Finse	Potentilla crantzii	2	10	0.34932
Finse	Potentilla crantzii	2	15	0.312646667
Finse	Potentilla crantzii	2	9	0.300788889
Finse	Potentilla crantzii	3	15	0.6209
Finse	Potentilla crantzii	3	11	0.658472727
Finse	Potentilla crantzii	3	10	0.33044
Finse	Potentilla crantzii	5	19	0.367111111
Finse	Potentilla crantzii	5	9	0.449666667
Finse	Potentilla crantzii	5	15	0.243593333
Finse	Potentilla crantzii	6	8	0.424525
Finse	Potentilla crantzii	6	12	0.073058333
Finse	Potentilla crantzii	6	6	0.208233333
Finse	Potentilla crantzii	7	13	0.232869231
Finse	Potentilla crantzii	8	13	0.404176923
Finse	Potentilla crantzii	8	9	0.6801
Finse	Potentilla crantzii	8	14	0.241642857
Finse	Potentilla crantzii	9	12	0.243383333
Finse	Potentilla crantzii	9	11	0.3319
Finse	Potentilla crantzii	9	12	0.2813
Finse	Potentilla crantzii	10	17	0.341294118
Finse	Potentilla crantzii	10	18	0.343444444
Finse	Potentilla crantzii	11	18	0.224755556
Finse	Potentilla crantzii	11	9	0.3297
Finse	Potentilla crantzii	11	23	0.114004348
Finse	Potentilla crantzii	12	10	0.50648
Finse	Potentilla crantzii	13	12	0.365966667
Finse	Potentilla crantzii	13	16	0.3876875
Finse	Potentilla crantzii	14	19	0.349368421
Finse	Potentilla crantzii	14	10	0.44831
Finse	Potentilla crantzii	14	11	0.276309091
Finse	Potentilla crantzii	15	18	0.380788889
Finse	Potentilla crantzii	15	16	0.4200125
Finse	Potentilla crantzii	15	12	0.230341667
Finse	Potentilla crantzii	18	18	0.155744444
Finse	Potentilla crantzii	18	14	0.366285714
Finse	Potentilla crantzii	18	11	0.342309091
Finse	Potentilla crantzii	19	19	0.347073684
Finse	Potentilla crantzii	19	7	0.4698
Finse	Potentilla crantzii	20	14	0.278078571
Finse	Potentilla crantzii	20	3	0.554366667
Finse	Potentilla crantzii	20	4	0.286
Finse	Potentilla crantzii	21	9	0.287166667
Finse	Potentilla crantzii	22	21	0.309771429
Finse	Potentilla crantzii	22	23	0.401156522
Finse	Potentilla crantzii	22	12	0.137933333
Finse	Potentilla crantzii	25	11	0.160636364
Finse	Potentilla crantzii	26	11	0.2217
Finse	Potentilla crantzii	26	12	0.31725
Finse	Potentilla crantzii	28	12	0.3738
Finse	Potentilla crantzii	28	16	0.3806125
Finse	Potentilla crantzii	28	11	0.311027273
Finse	Potentilla crantzii	30	15	0.342828571
Finse	Potentilla crantzii	30	16	0.36145
Finse	Pyrola minor	23	419	0.027242243
Finse	Pyrola minor	23	214
Finse	Pyrola minor	23	347	0.038239481
Finse	Pyrola minor	24	533	0.022916135
Finse	Pyrola minor	24	275	0.041722182
Finse	Pyrola minor	25	226
Finse	Pyrola minor	25	252
Finse	Pyrola minor	25	90
Finse	Pyrola minor	26	178
Finse	Pyrola minor	26	9
Finse	Pyrola minor	26	97
Finse	Pyrola minor	29	290
Finse	Pyrola minor	29	426
Finse	Pyrola minor	29	266
Finse	Pyrola minor	30	120
Finse	Pyrola minor	30	68
Finse	Ranunculus acris	5	23	0.995391304
Finse	Ranunculus acris	5	15	1.5094
Finse	Ranunculus acris	10	18	1.025277778
Finse	Ranunculus acris	10	14	0.553357143
Finse	Ranunculus acris	10	21	0.402380952
Finse	Ranunculus acris	11	14	0.769071429
Finse	Ranunculus acris	11	15	0.737
Finse	Ranunculus acris	15	20	1.2405
Finse	Ranunculus acris	15	17	0.979941176
Finse	Ranunculus acris	15	8	0.931125
Finse	Ranunculus acris	16	9	1.321555556
Finse	Ranunculus acris	16	14	0.882357143
Finse	Ranunculus acris	16	16	0.5030625
Finse	Ranunculus acris	21	21	1.302047619
Finse	Ranunculus acris	21	3	1.550333333
Finse	Ranunculus acris	21	36	0.686138889
Finse	Ranunculus acris	22	14	1.480928571
Finse	Ranunculus acris	22	5	1.7048
Finse	Ranunculus acris	22	12	0.712083333
Finse	Ranunculus acris	23	18	0.999388889
Finse	Ranunculus acris	23	5	0.9052
Finse	Ranunculus acris	23	18	0.497833333
Finse	Ranunculus acris	24	4	0.26775
Finse	Ranunculus acris	24	16	1.01025
Finse	Ranunculus acris	24	5	0.8478
Finse	Ranunculus acris	25	3	0.749666667
Finse	Ranunculus acris	25	12	1.190166667
Finse	Ranunculus acris	25	6	1.054166667
Finse	Ranunculus acris	26	16	0.733625
Finse	Ranunculus acris	26	10	0.9682
Finse	Ranunculus acris	26	10	1.414
Finse	Ranunculus acris	27	14	1.165571429
Finse	Ranunculus acris	27	13	0.753538462
Finse	Ranunculus acris	27	3	0.252666667
Finse	Ranunculus acris	28	12	1.042333333
Finse	Ranunculus acris	28	25	1.1472
Finse	Ranunculus acris	29	18	0.647411765
Finse	Ranunculus acris	29	17	1.066
Finse	Ranunculus acris	29	16	1.0246875
Finse	Ranunculus acris	30	31	1.337225806
Finse	Ranunculus acris	30	11	0.931181818
Finse	Ranunculus acris	30	18	0.684444444
Finse	Saussurea alpina	2	13	1.486923077
Finse	Saussurea alpina	2	7	1.982857143
Finse	Saussurea alpina	2	8	2.0225
Finse	Saussurea alpina	3	4	0.8575
Finse	Saussurea alpina	4	13	1.300769231
Finse	Saussurea alpina	5	17	1.719411765
Finse	Saussurea alpina	5	12	1.305833333
Finse	Saussurea alpina	5	9	1.653955556
Finse	Saussurea alpina	6	8	1.445
Finse	Saussurea alpina	6	8	1.355
Finse	Saussurea alpina	7	6	1.098333333
Finse	Saussurea alpina	7	8	1.4525
Finse	Saussurea alpina	7	9	1.467
Finse	Saussurea alpina	9	6	1.681666667
Finse	Saussurea alpina	10	8	1.055
Finse	Saussurea alpina	10	6	1.29
Finse	Saussurea alpina	10	6	0.944183333
Finse	Saussurea alpina	11	4	0.925
Finse	Saussurea alpina	11	5	1.436
Finse	Saussurea alpina	12	12	1.704166667
Finse	Saussurea alpina	13	8	1.59125
Finse	Saussurea alpina	13	11	1.288181818
Finse	Saussurea alpina	13	4	1.2707
Finse	Saussurea alpina	14	9	1.464444444
Finse	Saussurea alpina	14	10	1.542
Finse	Saussurea alpina	14	11	1.702872727
Finse	Saussurea alpina	15	3	1.153333333
Finse	Saussurea alpina	15	11	1.675454545
Finse	Saussurea alpina	15	9	1.642444444
Finse	Saussurea alpina	16	9	1.408888889
Finse	Saussurea alpina	16	8	1.04375
Finse	Saussurea alpina	16	3	0.963133333
Finse	Saussurea alpina	17	15	1.543333333
Finse	Saussurea alpina	17	8	1.524
Finse	Saussurea alpina	17	6	1.078966667
Finse	Saussurea alpina	18	11	2.011818182
Finse	Saussurea alpina	18	13	2.362307692
Finse	Saussurea alpina	18	9	1.349666667
Finse	Saussurea alpina	19	6	1.703333333
Finse	Saussurea alpina	19	3	1.693333333
Finse	Saussurea alpina	21	10	0.871
Finse	Saussurea alpina	21	12	1.0875
Finse	Saussurea alpina	21	8	1.5725
Finse	Saussurea alpina	22	10	1.349
Finse	Saussurea alpina	22	14	1.398571429
Finse	Saussurea alpina	25	2	1.855
Finse	Saussurea alpina	25	9	0.879944444
Finse	Saussurea alpina	26	4	1.08
Finse	Saussurea alpina	26	6	1.19
Finse	Saussurea alpina	26	3	0.925766667
Finse	Saussurea alpina	27	4	1.555
Finse	Saussurea alpina	27	4	1.3
Finse	Saussurea alpina	28	8	1.8225
Finse	Saussurea alpina	28	9	1.752222222
Finse	Saussurea alpina	28	15	1.92996
Finse	Saussurea alpina	29	5	1.26434
Finse	Saussurea alpina	30	10	1.256
Finse	Saxifraga aizodes	13	146	0.067209589
Finse	Saxifraga aizodes	13	139	0.046233813
Finse	Saxifraga aizodes	13	126	0.051860317
Finse	Saxifraga aizodes	13	147	0.045861224
Finse	Saxifraga aizodes	13	142	0.060011972
Finse	Saxifraga aizodes	13	73	0.054246575
Finse	Saxifraga aizodes	13	129	0.047387597
Finse	Saxifraga aizodes	13	127	0.048818898
Finse	Saxifraga aizodes	13	57	0.026554386
Finse	Saxifraga aizodes	13	1	0.0374
Finse	Saxifraga aizodes	13	216	0.053806019
Finse	Saxifraga aizodes	13	45	0.053711111
Finse	Saxifraga aizodes	13	136	0.071363235
Finse	Saxifraga aizodes	13	133	0.050854887
Finse	Saxifraga aizodes	13	112	0.066066071
Finse	Silene acaulis	1	3	0.104333333
Finse	Silene acaulis	1	2	0.2295
Finse	Silene acaulis	2	5	0.1522
Finse	Silene acaulis	2	1	0.507
Finse	Silene acaulis	3	5	0.5954
Finse	Silene acaulis	4	12	0.25425
Finse	Silene acaulis	4	5	0.2984
Finse	Silene acaulis	4	1	0.314
Finse	Silene acaulis	5	2	0.4375
Finse	Silene acaulis	5	9	0.208111111
Finse	Silene acaulis	6	6	0.114
Finse	Silene acaulis	7	2	0.305
Finse	Silene acaulis	7	1	0.307
Finse	Silene acaulis	8	2	0.404
Finse	Silene acaulis	8	1	0.596
Finse	Silene acaulis	9	10	0.1737
Finse	Silene acaulis	9	6	0.2155
Finse	Silene acaulis	9	8	0.1795
Finse	Silene acaulis	10	18	0.206833333
Finse	Silene acaulis	10	3	0.290666667
Finse	Silene acaulis	12	5	0.3986
Finse	Silene acaulis	12	10	0.2147
Finse	Silene acaulis	12	1	0.293
Finse	Silene acaulis	13	4	0.28
Finse	Silene acaulis	13	3	0.288333333
Finse	Silene acaulis	13	6	0.3245
Finse	Silene acaulis	14	8	0.1435
Finse	Silene acaulis	15	3	0.355666667
Finse	Silene acaulis	15	3	0.417
Finse	Silene acaulis	17	16	0.194
Finse	Silene acaulis	17	7	0.201285714
Finse	Silene acaulis	17	5	0.411
Finse	Silene acaulis	18	9	0.197222222
Finse	Silene acaulis	20	5	0.41
Finse	Silene acaulis	20	4	0.47025
Finse	Silene acaulis	20	2	0.147
Finse	Silene acaulis	25	3	0.400333333
Finse	Silene acaulis	27	12	0.170833333
Finse	Silene acaulis	28	1
Finse	Silene acaulis	28	7	0.261
Finse	Silene acaulis	28	4	0.3955
Finse	Silene acaulis	29	4	0.18275
Finse	Silene acaulis	29	1	0.353
Finse	Veronica alpina	5	13	0.08
Finse	Veronica alpina	6	32	0.062
Finse	Veronica alpina	6	30	0.068066667
Finse	Veronica alpina	6	32	0.0455
Finse	Veronica alpina	7	28	0.069964286
Finse	Veronica alpina	7	46	0.053717391
Finse	Veronica alpina	7	16	0.077375
Finse	Veronica alpina	10	2	0.0685
Finse	Veronica alpina	10	50	0.04866
Finse	Veronica alpina	10	32	0.04765625
Finse	Veronica alpina	11	29	0.017689655
Finse	Veronica alpina	15	47	0.057212766
Finse	Veronica alpina	15	50	0.04342
Finse	Veronica alpina	15	25	0.06536
Finse	Veronica alpina	16	52	0.047019231
Finse	Veronica alpina	16	52	0.032788462
Finse	Veronica alpina	16	56	0.062625
Finse	Veronica alpina	17	16	0.04675
Finse	Veronica alpina	17	53	0.048207547
Finse	Veronica alpina	17	46	0.040043478
Finse	Veronica alpina	19	36	0.059888889
Finse	Veronica alpina	19	54	0.04987037
Finse	Veronica alpina	21	3	0.059
Finse	Veronica alpina	21	42	0.029809524
Finse	Veronica alpina	21	49	0.038040816
Finse	Veronica alpina	22	1	0.092
Finse	Veronica alpina	22	47	0.046319149
Finse	Veronica alpina	22	16	0.069
Finse	Veronica alpina	23	68	0.054514706
Finse	Veronica alpina	23	39	0.067589744
Finse	Veronica alpina	23	3	0.600666667
Finse	Veronica alpina	24	38	0.059921053
Finse	Veronica alpina	24	41	0.05395122
Finse	Veronica alpina	24	1	0.068
Finse	Veronica alpina	25	58	0.043965517
Finse	Veronica alpina	25	29	0.063448276
Finse	Veronica alpina	25	46	0.055826087
Finse	Veronica alpina	26	43	0.050302326
Finse	Veronica alpina	26	33	0.06334375
Finse	Veronica alpina	26	7	0.077428571
Finse	Veronica alpina	27	44	0.053363636
Finse	Veronica alpina	27	38	0.057578947
Finse	Veronica alpina	27	38	0.063315789
Finse	Veronica alpina	28	31	0.057580645
Finse	Veronica alpina	28	1	0.066
Finse	Veronica alpina	28	37	0.046916667
Finse	Veronica alpina	29	44	0.047477273
Finse	Veronica alpina	29	40	0.05155
Finse	Veronica alpina	29	36	0.050555556
Finse	Veronica alpina	30	1	0.068
Finse	Veronica alpina	30	29	0.071206897
Finse	Veronica alpina	30	55	0.041418182
Finse	Veronica fruticans	6	2	0.03105
Finse	Veronica fruticans	6	1	0.0357
Finse	Veronica fruticans	6	33	0.049666667
Finse	Veronica fruticans	6	24	0.079245833
Finse	Veronica fruticans	6	12	0.066583333
Finse	Veronica fruticans	6	22	0.062077273
Finse	Veronica fruticans	6	21	0.06477
Finse	Veronica fruticans	6	29	0.05742069
Finse	Veronica fruticans	6	39	0.059312821
Finse	Veronica fruticans	6	13	0.029123077
Finse	Veronica fruticans	6	33	0.054672727
Finse	Veronica fruticans	6	17	0.083970588
Finse	Veronica fruticans	6	20	0.064055
Finse	Veronica fruticans	6	39	0.043082051
Finse	Veronica fruticans	6	13	0.047692308
Ryghsetra	Aquilegia vulgaris	19	5	1.74
Ryghsetra	Aquilegia vulgaris	19	23	1.839130435
Ryghsetra	Aquilegia vulgaris	19	2	1.45
Ryghsetra	Aquilegia vulgaris	19	2	0.7
Ryghsetra	Anthyllis vulneraria	3	1
Ryghsetra	Anthyllis vulneraria	3	4	0.869966667
Ryghsetra	Anthyllis vulneraria	4	1	3.1171
Ryghsetra	Anthyllis vulneraria	4	7	0.6455
Ryghsetra	Anthyllis vulneraria	5	8	1.673085714
Ryghsetra	Anthyllis vulneraria	5	6	0.718525
Ryghsetra	Anthyllis vulneraria	5	2	1.6505
Ryghsetra	Anthyllis vulneraria	6	4	3.581733333
Ryghsetra	Anthyllis vulneraria	6	10	3.6339
Ryghsetra	Anthyllis vulneraria	6	9	2.11654
Ryghsetra	Anthyllis vulneraria	7	17	1.86475
Ryghsetra	Anthyllis vulneraria	7	9	2.30208
Ryghsetra	Anthyllis vulneraria	7	9	1.9547125
Ryghsetra	Anthyllis vulneraria	8	1	3.3094
Ryghsetra	Anthyllis vulneraria	8	5	2.65165
Ryghsetra	Anthyllis vulneraria	8	6	1.46115
Ryghsetra	Anthyllis vulneraria	9	11	1.921733333
Ryghsetra	Anthyllis vulneraria	10	5	2.1322
Ryghsetra	Anthyllis vulneraria	10	2	2.7822
Ryghsetra	Anthyllis vulneraria	26	8	1.2590125
Ryghsetra	Anthyllis vulneraria	26	3	2.0678
Ryghsetra	Anthyllis vulneraria	26	12	1.685108333
Ryghsetra	Anthyllis vulneraria	27	7	1.49498
Ryghsetra	Anthyllis vulneraria	29	13
Ryghsetra	Anthyllis vulneraria	29	17	2.932647059
Ryghsetra	Centaurea jacea	7	7	0.966666667
Ryghsetra	Centaurea jacea	7	25	1.072222222
Ryghsetra	Centaurea jacea	8	50	2.63
Ryghsetra	Centaurea jacea	8	44	1.725
Ryghsetra	Centaurea jacea	8	60	2.008333333
Ryghsetra	Centaurea jacea	9	59	1.847457627
Ryghsetra	Centaurea jacea	9	66	2.331818182
Ryghsetra	Centaurea jacea	9	36	1.744444444
Ryghsetra	Centaurea jacea	10	52	1.725
Ryghsetra	Centaurea jacea	10	36	1.744444444
Ryghsetra	Centaurea jacea	10	41	1.748780488
Ryghsetra	Centaurea jacea	11	73	2.187671233
Ryghsetra	Centaurea jacea	11	39	3.140740741
Ryghsetra	Centaurea jacea	11	58	0.175172414
Ryghsetra	Centaurea jacea	12	16	1.76875
Ryghsetra	Centaurea jacea	12	59	1.903389831
Ryghsetra	Centaurea jacea	12	37	2.567567568
Ryghsetra	Centaurea jacea	13	43	2.448837209
Ryghsetra	Centaurea jacea	13	21	2.180952381
Ryghsetra	Centaurea jacea	13	67	1.640298507
Ryghsetra	Centaurea jacea	14	62	1.127419355
Ryghsetra	Centaurea jacea	14	59	2.194827586
Ryghsetra	Centaurea jacea	14	21	1.157142857
Ryghsetra	Centaurea jacea	15	87	1.968965517
Ryghsetra	Centaurea jacea	15	2	1.77
Ryghsetra	Centaurea jacea	15	28	1.192857143
Ryghsetra	Centaurea jacea	17	63	2.168253968
Ryghsetra	Centaurea jacea	17	23	1.87826087
Ryghsetra	Centaurea jacea	17	36	0.738888889
Ryghsetra	Centaurea jacea	19	68	1.464705882
Ryghsetra	Centaurea jacea	19	48	0.9125
Ryghsetra	Centaurea jacea	20	48	1.141666667
Ryghsetra	Centaurea jacea	20	58	1.8
Ryghsetra	Centaurea jacea	20	52	1.834615385
Ryghsetra	Centaurea jacea	21	74	1.990540541
Ryghsetra	Centaurea jacea	22	63	1.414285714
Ryghsetra	Centaurea jacea	22	82	2.091463415
Ryghsetra	Centaurea jacea	22	69	1.946376812
Ryghsetra	Centaurea jacea	23	32	2.084375
Ryghsetra	Centaurea jacea	23	72	1.9875
Ryghsetra	Centaurea jacea	23	21	1.771428571
Ryghsetra	Centaurea jacea	24	30	1.15
Ryghsetra	Centaurea jacea	24	36	2.054285714
Ryghsetra	Centaurea jacea	24	69	1.473913043
Ryghsetra	Centaurea jacea	25	27	1.422222222
Ryghsetra	Centaurea jacea	25	48	1.6125
Ryghsetra	Centaurea jacea	25	29	1.048275862
Ryghsetra	Centaurea jacea	26	42	1.531707317
Ryghsetra	Centaurea jacea	26	7	1.8
Ryghsetra	Centaurea jacea	26	36	1.480555556
Ryghsetra	Centaurea jacea	27	40	1.7025
Ryghsetra	Centaurea jacea	30	33	1.681818182
Ryghsetra	Centaurea jacea	30	60	1.446666667
Ryghsetra	Centaurea jacea	30	67	1.856923077
Ryghsetra	Centaurea scabiosa	1	11	4.2
Ryghsetra	Centaurea scabiosa	1	10	4.43
Ryghsetra	Centaurea scabiosa	1	10	3.6
Ryghsetra	Centaurea scabiosa	2	54	5.033333333
Ryghsetra	Centaurea scabiosa	2	10	3.5875
Ryghsetra	Centaurea scabiosa	3	4	4.875
Ryghsetra	Centaurea scabiosa	3	40	5.7725
Ryghsetra	Centaurea scabiosa	3	5	3.76
Ryghsetra	Centaurea scabiosa	8	13	3.884615385
Ryghsetra	Centaurea scabiosa	9	73	7.743835616
Ryghsetra	Centaurea scabiosa	9	23	7
Ryghsetra	Centaurea scabiosa	9	13	7.307692308
Ryghsetra	Centaurea scabiosa	13	21
Ryghsetra	Centaurea scabiosa	17	27	8.292592593
Ryghsetra	Centaurea scabiosa	19	12	2.433333333
Ryghsetra	Centaurea scabiosa	20	26	5.530769231
Ryghsetra	Centaurea scabiosa	20	21	4.514285714
Ryghsetra	Centaurea scabiosa	21	43	8.98372093
Ryghsetra	Centaurea scabiosa	21	49	8.7125
Ryghsetra	Centaurea scabiosa	21	22	4.895454545
Ryghsetra	Centaurea scabiosa	25	18	7.029411765
Ryghsetra	Centaurea scabiosa	26	16	4.825
Ryghsetra	Centaurea scabiosa	26	17	7.935294118
Ryghsetra	Centaurea scabiosa	26	17	4.566666667
Ryghsetra	Centaurea scabiosa	30	17	2.225
Ryghsetra	Fragaria vesca	2	66	0.259090909
Ryghsetra	Fragaria vesca	2	69	0.324637681
Ryghsetra	Fragaria vesca	2	74	0.293243243
Ryghsetra	Fragaria vesca	9	67	0.349253731
Ryghsetra	Fragaria vesca	9	63	0.325396825
Ryghsetra	Fragaria vesca	9	54	0.388888889
Ryghsetra	Fragaria vesca	9	62	0.356451613
Ryghsetra	Fragaria vesca	12	45	0.306666667
Ryghsetra	Fragaria vesca	12	20	0.34
Ryghsetra	Fragaria vesca	12	62	0.279032258
Ryghsetra	Fragaria vesca	12	32	0.259375
Ryghsetra	Fragaria vesca	15	61	0.309836066
Ryghsetra	Fragaria vesca	15	59	0.362711864
Ryghsetra	Fragaria vesca	15	74	0.285135135
Ryghsetra	Fragaria vesca	15	41	0.336585366
Ryghsetra	Fragaria vesca	16	70	0.325714286
Ryghsetra	Fragaria vesca	17	60	0.223333333
Ryghsetra	Fragaria vesca	17	61	0.319672131
Ryghsetra	Fragaria vesca	18	27	0.42962963
Ryghsetra	Fragaria vesca	19	60	0.353333333
Ryghsetra	Fragaria vesca	19	35	0.274285714
Ryghsetra	Fragaria vesca	19	31	0.338709677
Ryghsetra	Fragaria vesca	20	66	0.318181818
Ryghsetra	Fragaria vesca	21	57	0.328070175
Ryghsetra	Fragaria vesca	21	63	0.231746032
Ryghsetra	Fragaria vesca	21	50	0.262
Ryghsetra	Fragaria vesca	23	62	0.364516129
Ryghsetra	Fragaria vesca	23	64	0.3171875
Ryghsetra	Fragaria vesca	23	60	0.278333333
Ryghsetra	Fragaria vesca	24	59	0.33559322
Ryghsetra	Fragaria vesca	24	84	0.327380952
Ryghsetra	Fragaria vesca	26	40	0.17
Ryghsetra	Fragaria vesca	26	32	0.19375
Ryghsetra	Fragaria vesca	26	39	0.320512821
Ryghsetra	Fragaria vesca	27	68	0.233823529
Ryghsetra	Fragaria vesca	27	62	0.258064516
Ryghsetra	Fragaria vesca	27	45	0.253333333
Ryghsetra	Fragaria vesca	30	52	0.325
Ryghsetra	Fragaria vesca	30	35	0.397142857
Ryghsetra	Galium boreale	1	2	0.3288
Ryghsetra	Galium boreale	5	3	0.1033
Ryghsetra	Galium boreale	9	47	0.183553191
Ryghsetra	Galium boreale	10	14	0.161257143
Ryghsetra	Galium boreale	10	15	0.14578
Ryghsetra	Galium boreale	10	6	0.101716667
Ryghsetra	Galium boreale	20	6	0.289683333
Ryghsetra	Galium boreale	21	6	0.132516667
Ryghsetra	Galium boreale	21	15	0.13736
Ryghsetra	Galium boreale	23	17	0.277823529
Ryghsetra	Galium boreale	23	12	0.33715
Ryghsetra	Galium boreale	24	9	0.312466667
Ryghsetra	Galium boreale	25	18	0.153916667
Ryghsetra	Galium boreale	25	20	0.119295
Ryghsetra	Galium boreale	30	20	0.17444
Ryghsetra	Galium boreale	30	16	0.1512
Ryghsetra	Gentiana nivalis	13	1
Ryghsetra	Gentiana nivalis	13	1
Ryghsetra	Gentiana nivalis	14	3	2.659166667
Ryghsetra	Gentiana nivalis	14	2
Ryghsetra	Gentiana nivalis	15	2
Ryghsetra	Gentiana nivalis	16	2
Ryghsetra	Gentiana nivalis	19	1	1.1948
Ryghsetra	Gentiana nivalis	19	4	4.3099
Ryghsetra	Gentiana nivalis	19	1
Ryghsetra	Gentiana nivalis	20	1
Ryghsetra	Gentiana nivalis	20	2	5.5262
Ryghsetra	Gentiana nivalis	20	2	2.6438
Ryghsetra	Gentiana nivalis	20	5	4.7566
Ryghsetra	Gentiana nivalis	20	2	2.9157
Ryghsetra	Gentiana nivalis	20	3	1.296666667
Ryghsetra	Gentiana nivalis	20	1	4.7085
Ryghsetra	Gentiana nivalis	20	1	2.9828
Ryghsetra	Gentiana nivalis	20	2	5.58435
Ryghsetra	Gentiana nivalis	20	2	4.9788
Ryghsetra	Gentiana nivalis	20	3	4.6585
Ryghsetra	Gentiana nivalis	20	3	1.395666667
Ryghsetra	Gentiana nivalis	20	3	2.518666667
Ryghsetra	Geum rivale	19	31	1.132258065
Ryghsetra	Geum rivale	19	1	0.9
Ryghsetra	Geum rivale	19	34	1.344117647
Ryghsetra	Geum rivale	19	52	1.011538462
Ryghsetra	Geum rivale	19	57	1.743859649
Ryghsetra	Geum rivale	19	48	1.245833333
Ryghsetra	Geum rivale	19	70	1.261428571
Ryghsetra	Geum rivale	19	35	0.705714286
Ryghsetra	Geum rivale	19	19	1.442105263
Ryghsetra	Geum rivale	19	62	1.422580645
Ryghsetra	Geum rivale	19	9	1.222222222
Ryghsetra	Geum rivale	19	76	1.388157895
Ryghsetra	Geum rivale	19	62	1.022580645
Ryghsetra	Geum rivale	19	53	1.501886792
Ryghsetra	Geum rivale	19	39	1.194871795
Ryghsetra	Galium mollugo	1	41	0.522292683
Ryghsetra	Galium mollugo	1	23	0.153826087
Ryghsetra	Galium mollugo	1	6	0.4505
Ryghsetra	Galium mollugo	2	32	0.32046875
Ryghsetra	Galium mollugo	2	35	0.641742857
Ryghsetra	Galium mollugo	2	6	0.617833333
Ryghsetra	Galium mollugo	3	38	0.391394737
Ryghsetra	Galium mollugo	3	30	0.748566667
Ryghsetra	Galium mollugo	3	3	0.322
Ryghsetra	Galium mollugo	5	3	0.215666667
Ryghsetra	Galium mollugo	5	44	0.185318182
Ryghsetra	Galium mollugo	5	6	0.267
Ryghsetra	Galium mollugo	6	14	0.148642857
Ryghsetra	Galium mollugo	6	19	0.401157895
Ryghsetra	Galium mollugo	6	7	0.300857143
Ryghsetra	Galium mollugo	7	8	0.346625
Ryghsetra	Galium mollugo	8	14	0.429857143
Ryghsetra	Galium mollugo	8	56	0.335696429
Ryghsetra	Galium mollugo	8	8	0.2415
Ryghsetra	Galium mollugo	9	20	0.2659
Ryghsetra	Galium mollugo	9	18	0.453777778
Ryghsetra	Galium mollugo	9	4	0.36175
Ryghsetra	Galium mollugo	10	10	0.4054
Ryghsetra	Galium mollugo	10	12	0.113916667
Ryghsetra	Galium mollugo	10	5	0.4522
Ryghsetra	Galium mollugo	11	19	0.401052632
Ryghsetra	Galium mollugo	11	9	0.302777778
Ryghsetra	Galium mollugo	11	10	0.3046
Ryghsetra	Galium mollugo	12	12	0.402416667
Ryghsetra	Galium mollugo	12	3	0.858333333
Ryghsetra	Galium mollugo	12	9	0.235888889
Ryghsetra	Galium mollugo	13	12	0.313583333
Ryghsetra	Galium mollugo	13	10	0.5146
Ryghsetra	Galium mollugo	13	6	0.200166667
Ryghsetra	Galium mollugo	14	21	0.570333333
Ryghsetra	Galium mollugo	14	20	0.5861
Ryghsetra	Galium mollugo	15	9	0.574888889
Ryghsetra	Galium mollugo	15	13	0.523384615
Ryghsetra	Galium mollugo	15	4	0.2785
Ryghsetra	Galium mollugo	16	29	0.436172414
Ryghsetra	Galium mollugo	16	5	0.2386
Ryghsetra	Galium mollugo	16	9	0.510222222
Ryghsetra	Galium mollugo	17	16	0.5196875
Ryghsetra	Galium mollugo	17	2	0.3065
Ryghsetra	Galium mollugo	18	49	0.366673469
Ryghsetra	Galium mollugo	18	12	0.21275
Ryghsetra	Galium mollugo	18	4	0.198
Ryghsetra	Galium mollugo	19	14	0.2315
Ryghsetra	Galium mollugo	19	38	0.260052632
Ryghsetra	Galium mollugo	20	63	0.571857143
Ryghsetra	Galium mollugo	20	23	0.479217391
Ryghsetra	Galium mollugo	20	5	0.2752
Ryghsetra	Galium mollugo	21	30
Ryghsetra	Galium mollugo	21	16	0.385375
Ryghsetra	Galium mollugo	21	5	0.4138
Ryghsetra	Galium mollugo	22	45	0.551933333
Ryghsetra	Galium mollugo	22	17	0.544
Ryghsetra	Galium mollugo	22	1	0.748
Ryghsetra	Galium mollugo	23	6	0.769666667
Ryghsetra	Galium mollugo	23	6	0.472666667
Ryghsetra	Galium mollugo	23	5	0.6144
Ryghsetra	Galium mollugo	24	21	0.612
Ryghsetra	Galium mollugo	24	16	0.4935625
Ryghsetra	Galium mollugo	24	1	0.612
Ryghsetra	Galium mollugo	25	15	0.243666667
Ryghsetra	Galium mollugo	25	8	0.336375
Ryghsetra	Galium mollugo	25	8	0.44825
Ryghsetra	Galium mollugo	26	12	0.397333333
Ryghsetra	Galium mollugo	26	7	0.364714286
Ryghsetra	Galium mollugo	26	6	0.473833333
Ryghsetra	Galium mollugo	27	7	0.115857143
Ryghsetra	Galium mollugo	27	10	0.206
Ryghsetra	Galium mollugo	28	36	0.30825
Ryghsetra	Galium mollugo	28	16	0.2884375
Ryghsetra	Galium mollugo	28	9	0.360333333
Ryghsetra	Galium mollugo	29	14	0.231071429
Ryghsetra	Galium mollugo	29	13	0.660846154
Ryghsetra	Galium mollugo	30	6	0.330166667
Ryghsetra	Galium mollugo	30	8	0.387625
Ryghsetra	Hieracium cymosium	1	29	0.111827586
Ryghsetra	Hieracium cymosium	1	10	0.1083
Ryghsetra	Hieracium cymosium	2	2	0.131
Ryghsetra	Hieracium cymosium	2	2	0.088
Ryghsetra	Hieracium cymosium	5	2	0.1515
Ryghsetra	Hieracium cymosium	6	3	0.099
Ryghsetra	Hieracium cymosium	6	25	0.12056
Ryghsetra	Hieracium cymosium	6	9	0.103111111
Ryghsetra	Hieracium cymosium	7	3	0.122
Ryghsetra	Hieracium cymosium	7	33	0.149393939
Ryghsetra	Hieracium cymosium	8	22	0.135181818
Ryghsetra	Hieracium cymosium	9	16	0.1579375
Ryghsetra	Hieracium cymosium	9	22	0.140409091
Ryghsetra	Hieracium cymosium	9	31	0.153806452
Ryghsetra	Hieracium cymosium	15	17	0.126058824
Ryghsetra	Hieracium cymosium	16	23	0.144695652
Ryghsetra	Hieracium cymosium	16	14	0.154714286
Ryghsetra	Hieracium cymosium	16	23	0.144695652
Ryghsetra	Hieracium cymosium	22	15	0.100333333
Ryghsetra	Hieracium cymosium	24	30	0.139166667
Ryghsetra	Hieracium cymosium	28	30	0.1427
Ryghsetra	Hieracium cymosium	28	5	0.1146
Ryghsetra	Hieracium cymosium	29	16	0.106375
Ryghsetra	Hieracium cymosium	30	29	0.151862069
Ryghsetra	Hieracium cymosium	30	3	0.144
Ryghsetra	Hieracium lactucella	1	27	0.097925926
Ryghsetra	Hieracium lactucella	1	16	0.059625
Ryghsetra	Hieracium lactucella	1	35	0.087114286
Ryghsetra	Hieracium lactucella	2	2
Ryghsetra	Hieracium lactucella	3	54	0.128943396
Ryghsetra	Hieracium lactucella	3	51	0.12227451
Ryghsetra	Hieracium lactucella	4	7	0.05675
Ryghsetra	Hieracium lactucella	5	39	0.083564103
Ryghsetra	Hieracium lactucella	6	37	0.12528
Ryghsetra	Hieracium lactucella	6	70	0.136782609
Ryghsetra	Hieracium lactucella	7	49	0.15255102
Ryghsetra	Hieracium lactucella	7	45	0.083666667
Ryghsetra	Hieracium lactucella	7	36	0.129972222
Ryghsetra	Hieracium lactucella	8	30	0.093166667
Ryghsetra	Hieracium lactucella	8	59	0.144152542
Ryghsetra	Hieracium lactucella	8	59	0.143508475
Ryghsetra	Hieracium lactucella	9	5	0.1794
Ryghsetra	Hieracium lactucella	9	45	0.156288889
Ryghsetra	Hieracium lactucella	11	25	0.08088
Ryghsetra	Hieracium lactucella	15	23	0.063782609
Ryghsetra	Hieracium lactucella	15	27	0.097259259
Ryghsetra	Hieracium lactucella	15	24	0.16225
Ryghsetra	Hieracium lactucella	17	33	0.040878788
Ryghsetra	Hieracium lactucella	17	2	0.061
Ryghsetra	Hieracium lactucella	17	11	0.116090909
Ryghsetra	Hieracium lactucella	18	9	0.081444444
Ryghsetra	Hieracium lactucella	21	14	0.118642857
Ryghsetra	Hieracium lactucella	23	1	0.104
Ryghsetra	Hieracium lactucella	24	21
Ryghsetra	Hieracium lactucella	24	17	0.140882353
Ryghsetra	Hieracium lactucella	24	24	0.096125
Ryghsetra	Hieracium lactucella	25	24	0.123625
Ryghsetra	Hieracium lactucella	25	35	0.129514286
Ryghsetra	Hieracium lactucella	27	30	0.0456
Ryghsetra	Hieracium lactucella	27	16	0.1121875
Ryghsetra	Hieracium lactucella	28	13	0.092
Ryghsetra	Hieracium lactucella	29	43	0.144269231
Ryghsetra	Hieracium lactucella	29	12	0.134
Ryghsetra	Hieracium pilosella	1	4	0.13945
Ryghsetra	Hieracium pilosella	2	19	0.147433333
Ryghsetra	Hieracium pilosella	2	22	0.184718182
Ryghsetra	Hieracium pilosella	3	8	0.1858125
Ryghsetra	Hieracium pilosella	5	6	0.149166667
Ryghsetra	Hieracium pilosella	5	18	0.151428571
Ryghsetra	Hieracium pilosella	6	1	0.154
Ryghsetra	Hieracium pilosella	6	18
Ryghsetra	Hieracium pilosella	6	15	0.099566667
Ryghsetra	Hieracium pilosella	7	14	0.196857143
Ryghsetra	Hieracium pilosella	7	10	0.11005
Ryghsetra	Hieracium pilosella	7	14	0.1664
Ryghsetra	Hieracium pilosella	8	13	0.1505
Ryghsetra	Hieracium pilosella	8	18	0.100172222
Ryghsetra	Hieracium pilosella	12	13	0.198153846
Ryghsetra	Hieracium pilosella	15	33	0.181615385
Ryghsetra	Hieracium pilosella	16	14	0.135864286
Ryghsetra	Hieracium pilosella	16	31	0.151674194
Ryghsetra	Hieracium pilosella	16	43	0.184925
Ryghsetra	Hieracium pilosella	17	22	0.063204545
Ryghsetra	Hieracium pilosella	17	30	0.09974
Ryghsetra	Hieracium pilosella	21	5
Ryghsetra	Hieracium pilosella	21	29	0.168782759
Ryghsetra	Hieracium pilosella	24	14	0.141142857
Ryghsetra	Hieracium pilosella	25	23	0.189782609
Ryghsetra	Hieracium pilosella	26	55	0.17116129
Ryghsetra	Hieracium pilosella	27	9	0.165314286
Ryghsetra	Hieracium pilosella	27	5	0.14712
Ryghsetra	Hieracium pilosella	27	4	0.1576
Ryghsetra	Hieracium pilosella	28	3	0.1424
Ryghsetra	Hieracium pilosella	28	30	0.093816667
Ryghsetra	Hieracium pilosella	28	1	0.1579
Ryghsetra	Hieracium pilosella	29	22	0.12535
Ryghsetra	Hieracium pilosella	30	36	0.164071429
Ryghsetra	Hieracium sylvatica	1	23	0.398
Ryghsetra	Hieracium sylvatica	2	24	0.533166667
Ryghsetra	Hieracium sylvatica	2	28	0.511666667
Ryghsetra	Hieracium sylvatica	20	46	0.461847826
Ryghsetra	Hieracium sylvatica	23	38	1.009684211
Ryghsetra	Hieracium sylvatica	23	46	0.507021739
Ryghsetra	Hieracium sylvatica	25	6	0.672666667
Ryghsetra	Hieracium sylvatica	30	61	0.035459016
Ryghsetra	Knautia arvensis	1	40	3.3925
Ryghsetra	Knautia arvensis	2	60	1.943333333
Ryghsetra	Knautia arvensis	2	29	5.282758621
Ryghsetra	Knautia arvensis	2	40	4.4075
Ryghsetra	Knautia arvensis	9	42	6.169047619
Ryghsetra	Knautia arvensis	9	37	4.778378378
Ryghsetra	Knautia arvensis	9	8	6.1
Ryghsetra	Knautia arvensis	15	31	1.864516129
Ryghsetra	Knautia arvensis	19	53	4.660377358
Ryghsetra	Knautia arvensis	19	41	4.804878049
Ryghsetra	Knautia arvensis	20	52	5.538461538
Ryghsetra	Knautia arvensis	20	15	4.98
Ryghsetra	Knautia arvensis	20	5	3.96
Ryghsetra	Lathyrus linifolius	1	2
Ryghsetra	Lathyrus linifolius	1	3
Ryghsetra	Lathyrus linifolius	1	2
Ryghsetra	Lathyrus linifolius	1	4	4.2
Ryghsetra	Lathyrus linifolius	1	4	6.7
Ryghsetra	Lathyrus linifolius	1	5	10.8
Ryghsetra	Lathyrus linifolius	1	6	13.36
Ryghsetra	Lathyrus linifolius	1	5	6.18
Ryghsetra	Lathyrus linifolius	1	5	2.62
Ryghsetra	Lathyrus linifolius	1	5	1.96
Ryghsetra	Lathyrus linifolius	1	6	7.616666667
Ryghsetra	Lathyrus linifolius	9	7	4.1
Ryghsetra	Lathyrus linifolius	16	4	2.625
Ryghsetra	Leucanthemum vulgare	1	23	0.404347826
Ryghsetra	Leucanthemum vulgare	1	18	0.333333333
Ryghsetra	Leucanthemum vulgare	1	198	0.400505051
Ryghsetra	Leucanthemum vulgare	2	108	0.416666667
Ryghsetra	Leucanthemum vulgare	2	168	0.23452381
Ryghsetra	Leucanthemum vulgare	2	90	0.377777778
Ryghsetra	Leucanthemum vulgare	3	34	0.470588235
Ryghsetra	Leucanthemum vulgare	3	52	0.488461538
Ryghsetra	Leucanthemum vulgare	3	53	0.41509434
Ryghsetra	Leucanthemum vulgare	3	68	0.504411765
Ryghsetra	Leucanthemum vulgare	4	19	0.157894737
Ryghsetra	Leucanthemum vulgare	5	126	0.265873016
Ryghsetra	Leucanthemum vulgare	5	115	0.287826087
Ryghsetra	Leucanthemum vulgare	5	104	0.293269231
Ryghsetra	Leucanthemum vulgare	6	61	0.316393443
Ryghsetra	Leucanthemum vulgare	6	82	0.23902439
Ryghsetra	Leucanthemum vulgare	6	100	0.363
Ryghsetra	Leucanthemum vulgare	7	92	0.534782609
Ryghsetra	Leucanthemum vulgare	7	31	0.458064516
Ryghsetra	Leucanthemum vulgare	7	51	0.333333333
Ryghsetra	Leucanthemum vulgare	8	57	0.152631579
Ryghsetra	Leucanthemum vulgare	8	3	0.4
Ryghsetra	Leucanthemum vulgare	8	3	0.4
Ryghsetra	Leucanthemum vulgare	8	27	0.748148148
Ryghsetra	Leucanthemum vulgare	9	12	0.383333333
Ryghsetra	Leucanthemum vulgare	9	19	0.410526316
Ryghsetra	Leucanthemum vulgare	9	18	0.283333333
Ryghsetra	Leucanthemum vulgare	10	88	0.526136364
Ryghsetra	Leucanthemum vulgare	10	52	0.463461538
Ryghsetra	Leucanthemum vulgare	10	98	0.294897959
Ryghsetra	Leucanthemum vulgare	11	31	0.332258065
Ryghsetra	Leucanthemum vulgare	11	234	0.347435897
Ryghsetra	Leucanthemum vulgare	11	196	0.427040816
Ryghsetra	Leucanthemum vulgare	12	156	0.478205128
Ryghsetra	Leucanthemum vulgare	12	110	0.4
Ryghsetra	Leucanthemum vulgare	12	292	0.446917808
Ryghsetra	Leucanthemum vulgare	13	75	0.349333333
Ryghsetra	Leucanthemum vulgare	14	4	0.375
Ryghsetra	Leucanthemum vulgare	14	26	0.496153846
Ryghsetra	Leucanthemum vulgare	14	82	0.356097561
Ryghsetra	Leucanthemum vulgare	15	29	0.510344828
Ryghsetra	Leucanthemum vulgare	15	102	0.318627451
Ryghsetra	Leucanthemum vulgare	15	214	0.344859813
Ryghsetra	Leucanthemum vulgare	16	74	0.417567568
Ryghsetra	Leucanthemum vulgare	16	40	0.47
Ryghsetra	Leucanthemum vulgare	16	180	0.357777778
Ryghsetra	Leucanthemum vulgare	17	2	0.425
Ryghsetra	Leucanthemum vulgare	18	150	0.22
Ryghsetra	Leucanthemum vulgare	18	151	0.235099338
Ryghsetra	Leucanthemum vulgare	18	99	0.348484848
Ryghsetra	Leucanthemum vulgare	19	130	0.276923077
Ryghsetra	Leucanthemum vulgare	19	2	0.2
Ryghsetra	Leucanthemum vulgare	19	47	0.34893617
Ryghsetra	Leucanthemum vulgare	20	116	0.352586207
Ryghsetra	Leucanthemum vulgare	20	88	0.548863636
Ryghsetra	Leucanthemum vulgare	20	142	0.31056338
Ryghsetra	Leucanthemum vulgare	22	136	0.397058824
Ryghsetra	Leucanthemum vulgare	22	71	0.401408451
Ryghsetra	Leucanthemum vulgare	22	186	0.236021505
Ryghsetra	Leucanthemum vulgare	23	125	0.3608
Ryghsetra	Leucanthemum vulgare	23	87	0.294252874
Ryghsetra	Leucanthemum vulgare	23	69	0.386956522
Ryghsetra	Leucanthemum vulgare	24	166	0.348192771
Ryghsetra	Leucanthemum vulgare	24	47	0.421276596
Ryghsetra	Leucanthemum vulgare	24	116	0.432758621
Ryghsetra	Leucanthemum vulgare	25	120	0.288333333
Ryghsetra	Leucanthemum vulgare	25	18	0.2
Ryghsetra	Leucanthemum vulgare	25	62	0.287096774
Ryghsetra	Leucanthemum vulgare	26	23	0.256521739
Ryghsetra	Leucanthemum vulgare	26	88	0.303409091
Ryghsetra	Leucanthemum vulgare	26	113	0.246017699
Ryghsetra	Leucanthemum vulgare	27	231	0.312554113
Ryghsetra	Leucanthemum vulgare	28	18	0.283333333
Ryghsetra	Leucanthemum vulgare	29	63	0.387301587
Ryghsetra	Leucanthemum vulgare	29	4	0.375
Ryghsetra	Leucanthemum vulgare	29	11	0.318181818
Ryghsetra	Linum catharinum	1	9	0.162255556
Ryghsetra	Linum catharinum	1	10	0.1158
Ryghsetra	Linum catharinum	1	10	0.15596
Ryghsetra	Linum catharinum	2	9	0.149655556
Ryghsetra	Linum catharinum	2	8	0.1466375
Ryghsetra	Linum catharinum	2	10	0.14958
Ryghsetra	Linum catharinum	3	9	0.109422222
Ryghsetra	Linum catharinum	3	9	0.132988889
Ryghsetra	Linum catharinum	3	10	0.14116
Ryghsetra	Linum catharinum	4	9	0.125766667
Ryghsetra	Linum catharinum	4	2	0.10765
Ryghsetra	Linum catharinum	4	3	0.091766667
Ryghsetra	Linum catharinum	5	9	0.171177778
Ryghsetra	Linum catharinum	5	9	0.110344444
Ryghsetra	Linum catharinum	5	10	0.12409
Ryghsetra	Linum catharinum	6	8	0.1378
Ryghsetra	Linum catharinum	6	10	0.13292
Ryghsetra	Linum catharinum	6	8	0.12155
Ryghsetra	Linum catharinum	7	6	0.119116667
Ryghsetra	Linum catharinum	7	10	0.12371
Ryghsetra	Linum catharinum	7	10	0.12298
Ryghsetra	Linum catharinum	8	10	0.13825
Ryghsetra	Linum catharinum	8	10	0.15366
Ryghsetra	Linum catharinum	8	9	0.139266667
Ryghsetra	Linum catharinum	9	9	0.117766667
Ryghsetra	Linum catharinum	9	10	0.12938
Ryghsetra	Linum catharinum	9	10	0.14188
Ryghsetra	Linum catharinum	10	3	0.1653
Ryghsetra	Linum catharinum	10	10	0.15271
Ryghsetra	Linum catharinum	10	10	0.12407
Ryghsetra	Linum catharinum	11	9	0.128422222
Ryghsetra	Linum catharinum	12	9	0.140011111
Ryghsetra	Linum catharinum	12	10	0.13165
Ryghsetra	Linum catharinum	12	10	0.16671
Ryghsetra	Linum catharinum	13	10	0.12013
Ryghsetra	Linum catharinum	13	9	0.160055556
Ryghsetra	Linum catharinum	13	10	0.14364
Ryghsetra	Linum catharinum	15	9	0.1409
Ryghsetra	Linum catharinum	17	10	0.14235
Ryghsetra	Linum catharinum	17	7	0.155185714
Ryghsetra	Linum catharinum	17	9	0.1681
Ryghsetra	Linum catharinum	17	10	0.11199
Ryghsetra	Linum catharinum	20	10	0.15224
Ryghsetra	Linum catharinum	20	10	0.11332
Ryghsetra	Linum catharinum	20	10	0.14357
Ryghsetra	Linum catharinum	21	8	0.1428
Ryghsetra	Linum catharinum	21	9	0.134333333
Ryghsetra	Linum catharinum	21	9	0.085422222
Ryghsetra	Linum catharinum	22	9	0.152411111
Ryghsetra	Linum catharinum	22	10	0.14872
Ryghsetra	Linum catharinum	23	10	0.15256
Ryghsetra	Linum catharinum	24	10	0.16534
Ryghsetra	Linum catharinum	24	10	0.16808
Ryghsetra	Linum catharinum	24	10	0.14007
Ryghsetra	Linum catharinum	25	9	0.124066667
Ryghsetra	Linum catharinum	25	10	0.14467
Ryghsetra	Linum catharinum	25	9	0.085911111
Ryghsetra	Linum catharinum	26	10	0.14278
Ryghsetra	Linum catharinum	26	10	0.13266
Ryghsetra	Linum catharinum	27	10	0.12321
Ryghsetra	Linum catharinum	27	6	0.16995
Ryghsetra	Linum catharinum	27	10	0.11249
Ryghsetra	Linum catharinum	28	10	0.13499
Ryghsetra	Linum catharinum	28	10	0.1577
Ryghsetra	Linum catharinum	28	10	0.13637
Ryghsetra	Linum catharinum	29	10	0.13515
Ryghsetra	Linum catharinum	29	10	0.12397
Ryghsetra	Linum catharinum	29	10	0.11073
Ryghsetra	Linum catharinum	30	10	0.14513
Ryghsetra	Linum catharinum	30	10	0.15631
Ryghsetra	Linum catharinum	30	10	0.1633
Ryghsetra	Lotus corniculatus	1	14	0.514285714
Ryghsetra	Lotus corniculatus	1	20	0.495
Ryghsetra	Lotus corniculatus	1	11	1.609090909
Ryghsetra	Lotus corniculatus	4	8	1
Ryghsetra	Lotus corniculatus	10	1	0.7
Ryghsetra	Lotus corniculatus	10	5	1.58
Ryghsetra	Lotus corniculatus	12	7	1.271428571
Ryghsetra	Lotus corniculatus	12	5	1.26
Ryghsetra	Lotus corniculatus	21	5	1.46
Ryghsetra	Lotus corniculatus	23	24	0.608333333
Ryghsetra	Lotus corniculatus	23	19	1.184210526
Ryghsetra	Lotus corniculatus	23	6	0.516666667
Ryghsetra	Lotus corniculatus	25	12	0.583333333
Ryghsetra	Lotus corniculatus	25	6	0.866666667
Ryghsetra	Lotus corniculatus	30	7	0.728571429
Ryghsetra	Lotus corniculatus	30	4	0.25
Ryghsetra	Potentilla crantzii	9	22	0.233195455
Ryghsetra	Potentilla crantzii	9	2	0.3375
Ryghsetra	Potentilla crantzii	9	19	0.146826316
Ryghsetra	Potentilla crantzii	9	19	0.230131579
Ryghsetra	Potentilla crantzii	9	21	0.268490476
Ryghsetra	Potentilla crantzii	9	11	0.196263636
Ryghsetra	Potentilla crantzii	9	20	0.16175
Ryghsetra	Potentilla crantzii	9	24	0.130394348
Ryghsetra	Potentilla crantzii	9	19	0.248631579
Ryghsetra	Potentilla crantzii	9	13	0.330661538
Ryghsetra	Potentilla crantzii	9	18	0.233416667
Ryghsetra	Potentilla crantzii	9	20	0.13774
Ryghsetra	Potentilla crantzii	9	5	0.44
Ryghsetra	Potentilla crantzii	9	2	0.45
Ryghsetra	Potentilla erecta	2	5	0.59654
Ryghsetra	Potentilla erecta	2	5	0.59212
Ryghsetra	Potentilla erecta	2	4	0.594925
Ryghsetra	Potentilla erecta	9	6	0.147716667
Ryghsetra	Potentilla erecta	9	7	0.0726
Ryghsetra	Potentilla erecta	10	5	0.61012
Ryghsetra	Potentilla erecta	10	2	0.527
Ryghsetra	Potentilla erecta	10	2	0.3384
Ryghsetra	Potentilla erecta	12	3	0.046966667
Ryghsetra	Potentilla erecta	12	4	0.464925
Ryghsetra	Potentilla erecta	13	12	0.2498
Ryghsetra	Potentilla erecta	13	9	0.213822222
Ryghsetra	Potentilla erecta	14	6	0.093833333
Ryghsetra	Potentilla erecta	14	4	0.262675
Ryghsetra	Potentilla erecta	15	3	0.348233333
Ryghsetra	Potentilla erecta	15	7	0.1881
Ryghsetra	Potentilla erecta	16	5	0.3216
Ryghsetra	Potentilla erecta	16	4	0.849425
Ryghsetra	Potentilla erecta	16	7	0.2203
Ryghsetra	Potentilla erecta	17	6	0.3036
Ryghsetra	Potentilla erecta	17	6	0.3825
Ryghsetra	Potentilla erecta	17	3	0.153933333
Ryghsetra	Potentilla erecta	18	3	0.282466667
Ryghsetra	Potentilla erecta	18	6	0.2148
Ryghsetra	Potentilla erecta	18	4	0.07635
Ryghsetra	Potentilla erecta	19	8	0.1138375
Ryghsetra	Potentilla erecta	19	5	0.49674
Ryghsetra	Potentilla erecta	19	7	0.135228571
Ryghsetra	Potentilla erecta	20	4	0.24455
Ryghsetra	Potentilla erecta	20	4	0.373533333
Ryghsetra	Potentilla erecta	20	4	0.245853333
Ryghsetra	Potentilla erecta	20	6	0.160533333
Ryghsetra	Potentilla erecta	21	5	0.4197
Ryghsetra	Potentilla erecta	22	4	0.246275
Ryghsetra	Potentilla erecta	22	4	0.4167
Ryghsetra	Potentilla erecta	22	6	0.385166667
Ryghsetra	Potentilla erecta	23	5	0.35576
Ryghsetra	Potentilla erecta	23	5	0.43398
Ryghsetra	Potentilla erecta	23	2	1.09175
Ryghsetra	Potentilla erecta	24	4	0.145525
Ryghsetra	Potentilla erecta	24	4	0.305925
Ryghsetra	Potentilla erecta	24	7	0.231385714
Ryghsetra	Potentilla erecta	25	3	0.355333333
Ryghsetra	Potentilla erecta	25	6	0.426716667
Ryghsetra	Potentilla erecta	25	2	0.27825
Ryghsetra	Potentilla erecta	26	6	0.28465
Ryghsetra	Potentilla erecta	26	11	0.202463636
Ryghsetra	Potentilla erecta	30	9	0.221455556
Ryghsetra	Potentilla erecta	30	6	0.203083333
Ryghsetra	Potentilla erecta	30	8	0.19265
Ryghsetra	Polygala vulgaris	1	2	0.94905
Ryghsetra	Polygala vulgaris	2	2	0.474
Ryghsetra	Polygala vulgaris	2	2	1.1811
Ryghsetra	Polygala vulgaris	2	1	1.7923
Ryghsetra	Polygala vulgaris	3	2	1.43055
Ryghsetra	Polygala vulgaris	3	2	2.05635
Ryghsetra	Polygala vulgaris	3	2	1.8377
Ryghsetra	Polygala vulgaris	4	2	1.7743
Ryghsetra	Polygala vulgaris	6	2	1.7135
Ryghsetra	Polygala vulgaris	6	2	1.41865
Ryghsetra	Polygala vulgaris	7	2	1.01925
Ryghsetra	Polygala vulgaris	7	2	1.332
Ryghsetra	Polygala vulgaris	7	1	0.5958
Ryghsetra	Polygala vulgaris	9	1	1.6254
Ryghsetra	Polygala vulgaris	9	2	2.0969
Ryghsetra	Polygala vulgaris	9	1	1.9362
Ryghsetra	Polygala vulgaris	10	2	0.90335
Ryghsetra	Polygala vulgaris	10	2	1.0093
Ryghsetra	Polygala vulgaris	11	2	0.98065
Ryghsetra	Polygala vulgaris	11	2	0.80245
Ryghsetra	Polygala vulgaris	11	1	1.8025
Ryghsetra	Polygala vulgaris	12	2	2.2936
Ryghsetra	Polygala vulgaris	12	2	2.5649
Ryghsetra	Polygala vulgaris	12	2	0.8643
Ryghsetra	Polygala vulgaris	13	2	2.24305
Ryghsetra	Polygala vulgaris	13	1	1.7002
Ryghsetra	Polygala vulgaris	16	1	2.1509
Ryghsetra	Polygala vulgaris	16	2	1.8519
Ryghsetra	Polygala vulgaris	17	2	2.15565
Ryghsetra	Polygala vulgaris	17	2	1.53285
Ryghsetra	Polygala vulgaris	18	1	0.5916
Ryghsetra	Polygala vulgaris	18	2	1.8099
Ryghsetra	Polygala vulgaris	20	2	1.1017
Ryghsetra	Polygala vulgaris	21	2	0.95795
Ryghsetra	Polygala vulgaris	21	2	1.1653
Ryghsetra	Polygala vulgaris	22	2	0.86665
Ryghsetra	Polygala vulgaris	23	1	1.9795
Ryghsetra	Polygala vulgaris	24	1	0.7002
Ryghsetra	Polygala vulgaris	25	2	1.13425
Ryghsetra	Polygala vulgaris	25	2	0.87165
Ryghsetra	Polygala vulgaris	27	2	1.6335
Ryghsetra	Polygala vulgaris	27	2	1.20735
Ryghsetra	Polygala vulgaris	28	2	0.8546
Ryghsetra	Polygala vulgaris	28	2	0.6402
Ryghsetra	Polygala vulgaris	29	2	1.5423
Ryghsetra	Polygala vulgaris	29	2	1.93355
Ryghsetra	Polygala vulgaris	29	2	1.62935
Ryghsetra	Polygala vulgaris	30	2	0.5006
Ryghsetra	Primula veris	1	7	0.547885714
Ryghsetra	Primula veris	3	51	0.467794118
Ryghsetra	Primula veris	12	31	0.327596774
Ryghsetra	Primula veris	16	39	0.442233333
Ryghsetra	Primula veris	16	42	0.24777381
Ryghsetra	Primula veris	17	37	0.147137838
Ryghsetra	Prunella vulgaris	1	4	0.3416
Ryghsetra	Prunella vulgaris	1	4	0.5671
Ryghsetra	Prunella vulgaris	5	4	0.49745
Ryghsetra	Prunella vulgaris	5	1	0.3977
Ryghsetra	Prunella vulgaris	6	4	0.27845
Ryghsetra	Prunella vulgaris	6	4	0.3961
Ryghsetra	Prunella vulgaris	6	2	0.4518
Ryghsetra	Prunella vulgaris	7	4	0.225125
Ryghsetra	Prunella vulgaris	7	4	0.24955
Ryghsetra	Prunella vulgaris	18	4	0.54915
Ryghsetra	Prunella vulgaris	18	4	0.797325
Ryghsetra	Prunella vulgaris	28	2	0.5723
Ryghsetra	Prunella vulgaris	28	2	0.5704
Ryghsetra	Prunella vulgaris	28	3	0.329066667
Ryghsetra	Prunella vulgaris	28	1	0.868
Ryghsetra	Prunella vulgaris	28	4	0.491466667
Ryghsetra	Prunella vulgaris	28	1	0.741
Ryghsetra	Prunella vulgaris	28	2	0.8245
Ryghsetra	Prunella vulgaris	28	1	0.657
Ryghsetra	Prunella vulgaris	28	2	0.5906
Ryghsetra	Prunella vulgaris	28	1	0.737
Ryghsetra	Prunella vulgaris	28	1	1.0147
Ryghsetra	Prunella vulgaris	28	1	0.8105
Ryghsetra	Prunella vulgaris	28	1	0.7565
Ryghsetra	Potentilla thuringica	1	13	0.369230769
Ryghsetra	Potentilla thuringica	1	18	0.316666667
Ryghsetra	Potentilla thuringica	1	5	0.42
Ryghsetra	Potentilla thuringica	2	10	0.32
Ryghsetra	Potentilla thuringica	2	13	0.392307692
Ryghsetra	Potentilla thuringica	3	21	0.480952381
Ryghsetra	Potentilla thuringica	3	17	0.376470588
Ryghsetra	Potentilla thuringica	4	8	0.225
Ryghsetra	Potentilla thuringica	4	7	0.314285714
Ryghsetra	Potentilla thuringica	4	10	0.22
Ryghsetra	Potentilla thuringica	5	14	0.392857143
Ryghsetra	Potentilla thuringica	5	15	0.506666667
Ryghsetra	Potentilla thuringica	5	9	0.355555556
Ryghsetra	Potentilla thuringica	6	31	0.270967742
Ryghsetra	Potentilla thuringica	6	6	0.133333333
Ryghsetra	Potentilla thuringica	6	37	0.324324324
Ryghsetra	Potentilla thuringica	8	12	0.55
Ryghsetra	Potentilla thuringica	14	18	0.622222222
Ryghsetra	Potentilla thuringica	17	16	0.25625
Ryghsetra	Potentilla thuringica	17	7	0.242857143
Ryghsetra	Potentilla thuringica	20	10	0.47
Ryghsetra	Potentilla thuringica	20	25	0.332
Ryghsetra	Potentilla thuringica	21	11	0.263636364
Ryghsetra	Potentilla thuringica	21	12	0.208333333
Ryghsetra	Potentilla thuringica	24	17	0.452941176
Ryghsetra	Potentilla thuringica	24	12	0.458333333
Ryghsetra	Potentilla thuringica	24	16	0.51875
Ryghsetra	Potentilla thuringica	27	31	0.225806452
Ryghsetra	Potentilla thuringica	27	21	0.419047619
Ryghsetra	Potentilla thuringica	27	1	0.3
Ryghsetra	Potentilla thuringica	28	4	1.5
Ryghsetra	Potentilla thuringica	28	18	0.277777778
Ryghsetra	Potentilla thuringica	28	29	0.262068966
Ryghsetra	Potentilla thuringica	29	12	0.366666667
Ryghsetra	Potentilla thuringica	29	9	0.466666667
Ryghsetra	Ranunculus acris	10	10	0.98
Ryghsetra	Ranunculus acris	10	11	0.872727273
Ryghsetra	Ranunculus acris	10	13	1.215384615
Ryghsetra	Ranunculus acris	11	23	1.313043478
Ryghsetra	Ranunculus acris	14	19	1.057894737
Ryghsetra	Ranunculus acris	14	16	1.1625
Ryghsetra	Ranunculus acris	14	12	1.2
Ryghsetra	Ranunculus acris	19	3	0.733333333
Ryghsetra	Ranunculus acris	19	6	1.45
Ryghsetra	Ranunculus acris	19	15	1.406666667
Ryghsetra	Ranunculus acris	19	16	1.19375
Ryghsetra	Ranunculus acris	19	23	1.147826087
Ryghsetra	Ranunculus acris	19	16	1.21875
Ryghsetra	Ranunculus acris	19	4	1.475
Ryghsetra	Ranunculus acris	19	7	2.142857143
Ryghsetra	Ranunculus acris	19	14	1.292857143
Ryghsetra	Ranunculus acris	19	11	1.263636364
Ryghsetra	Ranunculus acris	19	14	1.071428571
Ryghsetra	Ranunculus acris	19	8	1.55
Ryghsetra	Ranunculus acris	19	5	1.34
Ryghsetra	Ranunculus acris	19	17	1.429411765
Ryghsetra	Ranunculus acris	19	26	0.976923077
Ryghsetra	Trifolium pratense	1	29	0.904489655
Ryghsetra	Trifolium pratense	1	7	0.752285714
Ryghsetra	Trifolium pratense	2	4	1.277775
Ryghsetra	Trifolium pratense	2	1	0.8915
Ryghsetra	Trifolium pratense	2	5	0.69684
Ryghsetra	Trifolium pratense	2	11	1.063190909
Ryghsetra	Trifolium pratense	3	3	1.259633333
Ryghsetra	Trifolium pratense	3	24	1.087758333
Ryghsetra	Trifolium pratense	10	4	0.583225
Ryghsetra	Trifolium pratense	10	32	1.245209375
Ryghsetra	Trifolium pratense	12	17	1.108482353
Ryghsetra	Trifolium pratense	12	19	1.042263158
Ryghsetra	Trifolium pratense	28	7	1.229657143
Ryghsetra	Trifolium pratense	29	21	1.286785714
Ryghsetra	Trifolium pratense	29	13	1.117861538
Ryghsetra	Trifolium pratense	30	6
Ryghsetra	Vicia cracca	1	4	6.65
Ryghsetra	Vicia cracca	2	3	10.9
Ryghsetra	Vicia cracca	3	3	10.93333333
Ryghsetra	Vicia cracca	3	1	8.4
Ryghsetra	Vicia cracca	4	1	9.1
Ryghsetra	Vicia cracca	5	1	2.8
Ryghsetra	Vicia cracca	5	2	0
Ryghsetra	Vicia cracca	6	1	8.6
Ryghsetra	Vicia cracca	8	2	4.55
Ryghsetra	Vicia cracca	10	1	4.5
Ryghsetra	Vicia cracca	15	2	3.45
Ryghsetra	Vicia cracca	15	2	10.65
Ryghsetra	Vicia cracca	15	1	2.7
Ryghsetra	Vicia cracca	16	2	8
Ryghsetra	Vicia cracca	16	2	2.45
Ryghsetra	Vicia cracca	16	1	2.2
Ryghsetra	Vicia cracca	17	1	7.4
Ryghsetra	Vicia cracca	17	1	5.8
Ryghsetra	Vicia cracca	26	2	3.5
Ryghsetra	Vicia cracca	27	2	0.475
Ryghsetra	Vicia cracca	28	1	5.6
Ryghsetra	Vicia cracca	29	1	19.9
Ryghsetra	Vicia cracca	29	1	2.7
