# Supplementary material for: A multi-level test of the seed number/size trade-off in two Scandinavian communities
Source: PLoS One. 2018 Jul 27;13(7):e0201175. doi: 10.1371/journal.pone.0201175 (PMC6063417; doi:10.1371/journal.pone.0201175)
Supplement: S2 Table — Number of fruits and weight of the total seed production per fruit for all the individuals of each study species and site. (CSV) [file pone.0201175.s002.csv]

Species	Site	NumberofFruits	WeightTotSeedsperFruit	Comment
Astragalus alpinus	Finse	8.000000001	2.77625
Astragalus alpinus	Finse	15	1.17855
Astragalus alpinus	Finse	3.999999997	1.4715
Astragalus alpinus	Finse	6.999999996	4.679440001
Astragalus alpinus	Finse	9.999999996	3.566050001
Astragalus alpinus	Finse	4.999999998	1.684691667
Astragalus alpinus	Finse	4.999999998	1.386
Astragalus alpinus	Finse	5	3.4146
Astragalus alpinus	Finse	4.999999998	6.577226667
Astragalus alpinus	Finse	4	3.720083334
Astragalus alpinus	Finse	2.000000001	3.916826668
Astragalus alpinus	Finse	16.99999999	3.9297375
Astragalus alpinus	Finse	25	2.614333334
Astragalus alpinus	Finse	5	2.9576
Astragalus alpinus	Finse	16	0.6026
Bartsia alpina	Finse	6	6.965046984
Bartsia alpina	Finse	3	1.5721875
Bartsia alpina	Finse	2	8.799927264
Bartsia alpina	Finse	4.000000002	4.485307094
Bartsia alpina	Finse	4.000000002	4.781745675
Campanula rotundifolia	Finse	1	10.46979997
Campanula rotundifolia	Finse	1	3.632100006
Campanula rotundifolia	Finse	1	1.043599999
Campanula rotundifolia	Finse	1	11.05320001
Campanula rotundifolia	Finse	1	4.651999992
Campanula rotundifolia	Finse	1	9.208900008
Campanula rotundifolia	Finse	1	4.68739999
Campanula rotundifolia	Finse	1	8.561500059
Campanula rotundifolia	Finse	1	0.452300004
Campanula rotundifolia	Finse	1	3.368300032
Campanula rotundifolia	Finse	1	9.64010008
Campanula rotundifolia	Finse	1	0.0729
Campanula rotundifolia	Finse	1	6.619900056
Campanula rotundifolia	Finse	1	1.8933
Cerastium alpinum	Finse	1	0.857000001
Cerastium alpinum	Finse	2	10.42664286
Cerastium alpinum	Finse	1	3.846
Cerastium alpinum	Finse	1	1.393
Cerastium alpinum	Finse	3	8.134630686
Cerastium alpinum	Finse	2	8.789896548
Cerastium alpinum	Finse	3	6.245446158
Cerastium alpinum	Finse	1	1.068
Cerastium alpinum	Finse	1	9.203000014
Cerastium alpinum	Finse	2	2.2267
Cerastium alpinum	Finse	1	1.311999999
Cerastium alpinum	Finse	2.000000001	3.870103844
Cerastium alpinum	Finse	2	1.668999998
Dryas octopetala	Finse	80	97.92194677
Dryas octopetala	Finse	80	167.8029061
Dryas octopetala	Finse	11	244.7610704
Dryas octopetala	Finse	4	126.5744309
Dryas octopetala	Finse	8	103.0988111
Dryas octopetala	Finse	8	135.3325711
Dryas octopetala	Finse	22	146.4713934
Dryas octopetala	Finse	42	235.7966211
Dryas octopetala	Finse	42	156.4451503
Dryas octopetala	Finse	136	146.5759712
Dryas octopetala	Finse	11	167.9006401
Dryas octopetala	Finse	8	92.93963987
Erigeron uniflorus	Finse	1	14.36800001
Erigeron uniflorus	Finse	1	27.25499996
Erigeron uniflorus	Finse	1	23.57799998
Erigeron uniflorus	Finse	1	20.61000002
Erigeron uniflorus	Finse	1	23.58399995
Erigeron uniflorus	Finse	1	16.56400003
Erigeron uniflorus	Finse	1	17.136
Erigeron uniflorus	Finse	1	28.87300004
Erigeron uniflorus	Finse	1	11.18900002
Erigeron uniflorus	Finse	1	28.20399998
Erigeron uniflorus	Finse	1	16.22399996
Erigeron uniflorus	Finse	1	17.22199995
Erigeron uniflorus	Finse	1	14.185
Erigeron uniflorus	Finse	1	14.05099997
Erigeron uniflorus	Finse	1	18.46600003
Gentiana nivalis	Finse	1	2.331400014
Gentiana nivalis	Finse	1	2.263999992
Gentiana nivalis	Finse	1	2.184899976
Gentiana nivalis	Finse	1	1.83169998
Gentiana nivalis	Finse	1	5.166399966
Gentiana nivalis	Finse	1	1.947299993
Gentiana nivalis	Finse	1	1.313699992
Gentiana nivalis	Finse	1	2.565900005
Gentiana nivalis	Finse	1	5.337699984
Gentiana nivalis	Finse	1	6.183000096
Gentiana nivalis	Finse	1	4.2145
Gentiana nivalis	Finse	1	2.427999978
Gentiana nivalis	Finse	1	7.810999974
Gentiana nivalis	Finse	1	8.155100025
Gentiana nivalis	Finse	1	3.411900032
Gentianella suecica	Finse	1	3.4017
Gentianella suecica	Finse	1	6.593899992
Gentianella suecica	Finse	3	2.358633333
Geranium sylvaticum	Finse	2	8.75375
Geranium sylvaticum	Finse	5	8.838487
Geranium sylvaticum	Finse	2	24.082
Geranium sylvaticum	Finse	2	17.885175
Geranium sylvaticum	Finse	3	14.89694352
Geranium sylvaticum	Finse	2	17.95635
Geranium sylvaticum	Finse	4	14.57220781
Geranium sylvaticum	Finse	2	12.47114583
Geranium sylvaticum	Finse	9	14.35805312
Geranium sylvaticum	Finse	3	14.59932222
Geranium sylvaticum	Finse	3	8.226
Geranium sylvaticum	Finse	2.000000001	18.6844
Geranium sylvaticum	Finse	2	13.3762875
Geranium sylvaticum	Finse	3	12.06581445
Geranium sylvaticum	Finse	1	16.8975
Leontodon autumnalis	Finse	1	2.061
Leontodon autumnalis	Finse	1	28.30500001
Leontodon autumnalis	Finse	1	9
Leontodon autumnalis	Finse	1	31.20000002
Leontodon autumnalis	Finse	1	18.6
Leontodon autumnalis	Finse	1	24.72413793
Leontodon autumnalis	Finse	1	24.69999998
Leontodon autumnalis	Finse	1	13.75
Leontodon autumnalis	Finse	1	15.51
Leontodon autumnalis	Finse	1	21.762
Leontodon autumnalis	Finse	1	25.93761291
Leontodon autumnalis	Finse	1	9.457000008
Leontodon autumnalis	Finse	1	14.56700001
Leontodon autumnalis	Finse	1	15.57199999
Parnassia palustre	Finse	1	10.24699986
Parnassia palustre	Finse	1	4.604199884
Parnassia palustre	Finse	1	5.049600052
Parnassia palustre	Finse	1	8.358799891
Parnassia palustre	Finse	1	29.56629987
Parnassia palustre	Finse	1	6.99530013
Parnassia palustre	Finse	1	6.239299899
Parnassia palustre	Finse	1	11.00530008
Parnassia palustre	Finse	1	23.68900018
Parnassia palustre	Finse	1	7.574000092
Parnassia palustre	Finse	1	3.446200032
Parnassia palustre	Finse	1	4.362599996
Parnassia palustre	Finse	1	14.79369997
Parnassia palustre	Finse	1	10.11749989
Pinguicula vulgaris	Finse	1	1.607899977
Pinguicula vulgaris	Finse	1	1.240399952
Pinguicula vulgaris	Finse	1	3.3944
Pinguicula vulgaris	Finse	1	0.99859998
Pinguicula vulgaris	Finse	1	2.309299974
Pinguicula vulgaris	Finse	1	0.985700012
Pinguicula vulgaris	Finse	1	0.5722
Pinguicula vulgaris	Finse	1	1.199100015
Pinguicula vulgaris	Finse	1	2.765700014
Pinguicula vulgaris	Finse	1	0.865000032
Pinguicula vulgaris	Finse	1	1.39899997
Potentilla crantzii	Finse	2	2.665617235
Potentilla crantzii	Finse	3	1.104976667
Potentilla crantzii	Finse	6	1.481313122
Potentilla crantzii	Finse	1	3.039400001
Potentilla crantzii	Finse	2	2.577116335
Potentilla crantzii	Finse	2	4.331009085
Potentilla crantzii	Finse	3	0.3082
Potentilla crantzii	Finse	1	2.707100001
Potentilla crantzii	Finse	3	1.848723459
Potentilla crantzii	Finse	2	0.827599998
Potentilla crantzii	Finse	1	3.421300003
Potentilla crantzii	Finse	1	3.3044
Potentilla crantzii	Finse	3	1.742013892
Potentilla crantzii	Finse	2	2.490775004
Potentilla crantzii	Finse	1	3.027300003
Potentilla crantzii	Finse	2	3.382999998
Potentilla crantzii	Finse	1	3.3756
Ranunculus acris	Finse	1	9.339473682
Ranunculus acris	Finse	1	11.055
Ranunculus acris	Finse	1	7.449
Ranunculus acris	Finse	1	8.049
Ranunculus acris	Finse	1	24.701
Ranunculus acris	Finse	1	8.544999996
Ranunculus acris	Finse	1	8.960999994
Ranunculus acris	Finse	1	4.239
Ranunculus acris	Finse	1	6.325000002
Ranunculus acris	Finse	1	14.14
Ranunculus acris	Finse	1	0.758000001
Ranunculus acris	Finse	1	16.395
Ranunculus acris	Finse	1	12.31999999
Ranunculus acris	Finse	1	10.81
Saussurea alpina	Finse	4.999999998	5.781406666
Saussurea alpina	Finse	4	11.51442138
Saussurea alpina	Finse	3	10.83261926
Saussurea alpina	Finse	4	6.003427084
Saussurea alpina	Finse	1	2.889399999
Saussurea alpina	Finse	4	9.48051042
Saussurea alpina	Finse	4	15.34075782
Saussurea alpina	Finse	3	3.116033334
Saussurea alpina	Finse	5	4.631182668
Saussurea alpina	Finse	2	1.829666666
Saussurea alpina	Finse	4	2.135525
Saussurea alpina	Finse	2	21.7118125
Saussurea alpina	Finse	4	3.772173333
Saussurea alpina	Finse	1	3.43
Saussurea alpina	Finse	3	19.37802293
Saussurea alpina	Finse	4	1.539925
Saussurea alpina	Finse	3	16.67788667
Saussurea alpina	Finse	4	12.41217262
Saxifraga aizodes	Finse	8.8	3.318653124	Fruits estimated from a proportion of flowers
Saxifraga aizodes	Finse	8	1.630694117
Saxifraga aizodes	Finse	6.66666667	5.811050052	Fruits estimated from a proportion of flowers
Saxifraga aizodes	Finse	24	4.739363784
Saxifraga aizodes	Finse	11	4.85269998
Saxifraga aizodes	Finse	7	6.763699971
Saxifraga aizodes	Finse	8	5.994650058
Saxifraga aizodes	Finse	14	1.697341635
Saxifraga aizodes	Finse	11	3.267199971
Saxifraga aizodes	Finse	12	3.559238602
Saxifraga aizodes	Finse	23	6.938932077
Saxifraga aizodes	Finse	26	4.490080936
Saxifraga aizodes	Finse	6	6.113000013
Saxifraga aizodes	Finse	3	3.100000023
Saxifraga aizodes	Finse	57	4.970001468
Silene acaulis	Finse	20.8	0.459	Fruits estimated from a proportion of flowers
Silene acaulis	Finse	44	0.948074665
Silene acaulis	Finse	12.2	2.055	Fruits estimated from a proportion of flowers
Silene acaulis	Finse	48.8	1.384187185	Fruits estimated from a proportion of flowers
Silene acaulis	Finse	3.4	0.507	Fruits estimated from a proportion of flowers
Silene acaulis	Finse	5.2	0.588	Fruits estimated from a proportion of flowers
Silene acaulis	Finse	2	1.582
Silene acaulis	Finse	5.6	1.4361	Fruits estimated from a proportion of flowers
Silene acaulis	Finse	44.4	0.995185187	Fruits estimated from a proportion of flowers
Silene acaulis	Finse	6	1.179296296
Veronica alpina	Finse	4	1.743724528
Veronica alpina	Finse	5	0.632975956
Veronica alpina	Finse	2.000000002	2.347908323
Veronica alpina	Finse	4	1.516311833
Veronica alpina	Finse	3	1.791377973
Veronica alpina	Finse	2	1.616371934
Veronica alpina	Finse	5	1.674499466
Veronica alpina	Finse	4	0.298124071
Veronica alpina	Finse	5	1.571201171
Veronica alpina	Finse	7	0.570410711
Veronica alpina	Finse	4	1.528977899
Veronica alpina	Finse	8	1.744618598
Veronica alpina	Finse	2	2.337881682
Veronica fruticans	Finse	7	0.950122658
Veronica fruticans	Finse	3	1.048781404
Veronica fruticans	Finse	3	1.241722225
Veronica fruticans	Finse	2	1.323124704
Veronica fruticans	Finse	2	1.304989578
Veronica fruticans	Finse	2	1.533739694
Veronica fruticans	Finse	4	0.61099095
Veronica fruticans	Finse	2	0.733253339
Veronica fruticans	Finse	1	1.639000011
Veronica fruticans	Finse	2	1.882270333
Veronica fruticans	Finse	1	0.798999996
Veronica fruticans	Finse	1	1.365700006
Veronica fruticans	Finse	2	1.019005
Veronica fruticans	Finse	2	1.832499315
Veronica fruticans	Finse	4	1.805066894
Lychnis flos-cuculi/Viscaria alpina	Finse	9	5.089553277
Lychnis flos-cuculi/Viscaria alpina	Finse	7	4.025458147
Lychnis flos-cuculi/Viscaria alpina	Finse	12	1.796056306
Lychnis flos-cuculi/Viscaria alpina	Finse	9	3.66501973
Lychnis flos-cuculi/Viscaria alpina	Finse	15	5.875708973
Lychnis flos-cuculi/Viscaria alpina	Finse	11	2.277661866
Lychnis flos-cuculi/Viscaria alpina	Finse	7	3.588151181
Centaurea jacea	Ryghsetra	1	71.70000001
Centaurea jacea	Ryghsetra	1	10.16000001
Centaurea jacea	Ryghsetra	2	78.40257049
Centaurea jacea	Ryghsetra	1	109.9
Centaurea jacea	Ryghsetra	6	100.0003582
Centaurea jacea	Ryghsetra	2	84.10902256
Centaurea jacea	Ryghsetra	5	52.26860788
Centaurea jacea	Ryghsetra	1	43.8
Centaurea jacea	Ryghsetra	1	95.40000002
Centaurea jacea	Ryghsetra	3	99.26117461
Centaurea jacea	Ryghsetra	1	134.3
Centaurea jacea	Ryghsetra	2	37.19999999
Centaurea jacea	Ryghsetra	1	101.7
Centaurea jacea	Ryghsetra	2	54.01658546
Centaurea jacea	Ryghsetra	2	80.59145301
Centaurea jacea	Ryghsetra	2	64.17335664
Centaurea jacea	Ryghsetra	2	65.95944444
Centaurea jacea	Ryghsetra	2	74.01348039
Centaurea jacea	Ryghsetra	1	62.79999998
Fragaria vesca	Ryghsetra	2	11.89183517
Fragaria vesca	Ryghsetra	2	20.80732487
Fragaria vesca	Ryghsetra	1	22.80000002
Fragaria vesca	Ryghsetra	2	12.89229192
Fragaria vesca	Ryghsetra	2	15.37138047
Fragaria vesca	Ryghsetra	1	21.69999998
Fragaria vesca	Ryghsetra	2	17.00474306
Fragaria vesca	Ryghsetra	0.999999999	13.1
Fragaria vesca	Ryghsetra	2	13.54541667
Fragaria vesca	Ryghsetra	2	27.49999997
Fragaria vesca	Ryghsetra	2	13.77611008
Fragaria vesca	Ryghsetra	2	12.68099879
Geranium sylvaticum	Ryghsetra	12.99999999	4.274081667
Geranium sylvaticum	Ryghsetra	22.00000001	1.675305
Geranium sylvaticum	Ryghsetra	9	7.681835649
Geranium sylvaticum	Ryghsetra	14	11.37358
Geranium sylvaticum	Ryghsetra	20	2.048421529
Geranium sylvaticum	Ryghsetra	14	9.021615834
Geranium sylvaticum	Ryghsetra	7.000000002	8.109000001
Geranium sylvaticum	Ryghsetra	7	2.502642858
Geranium sylvaticum	Ryghsetra	25.00000001	0.018153334
Geranium sylvaticum	Ryghsetra	5	4.91144
Geranium sylvaticum	Ryghsetra	37.00000002	3.692653611
Geum rivale	Ryghsetra	1	35.10000002
Geum rivale	Ryghsetra	1	88.19999999
Geum rivale	Ryghsetra	1	11
Geum rivale	Ryghsetra	2	100.2836755
Geum rivale	Ryghsetra	1	63.39999999
Geum rivale	Ryghsetra	1	79.59999998
Geum rivale	Ryghsetra	2	50.06458334
Geum rivale	Ryghsetra	2	4.2625
Geum rivale	Ryghsetra	2	74.1266583
Geum rivale	Ryghsetra	1	52.60000002
Geum rivale	Ryghsetra	1	99.39999999
Geum rivale	Ryghsetra	1	59.79999998
Geum rivale	Ryghsetra	2	67.74926341
Geum rivale	Ryghsetra	3	46.32075454
Geum rivale	Ryghsetra	1	27.4
Hieracium cymosium	Ryghsetra	7	0.123
Hieracium cymosium	Ryghsetra	12	1.306756858
Hieracium cymosium	Ryghsetra	12	0.176
Hieracium cymosium	Ryghsetra	13	2.087500005
Hieracium cymosium	Ryghsetra	18	0.4011
Hieracium cymosium	Ryghsetra	11	1.781208338
Hieracium cymosium	Ryghsetra	5	0.432
Hieracium cymosium	Ryghsetra	4	1.639000006
Hieracium cymosium	Ryghsetra	7	0.927999999
Hieracium cymosium	Ryghsetra	17	0.546
Hieracium cymosium	Ryghsetra	11	2.973999996
Hieracium cymosium	Ryghsetra	20	3.171469635
Hieracium lactucella	Ryghsetra	2	0.6856875
Hieracium lactucella	Ryghsetra	1	2.022
Hieracium lactucella	Ryghsetra	2	0.733500004
Hieracium lactucella	Ryghsetra	1	1.349000004
Hieracium lactucella	Ryghsetra	2	0.588
Hieracium lactucella	Ryghsetra	1	0.340099998
Hieracium lactucella	Ryghsetra	1	1.3224
Hieracium lactucella	Ryghsetra	1	3.259000017
Hieracium lactucella	Ryghsetra	1	7.47499998
Hieracium lactucella	Ryghsetra	2	2.79500001
Hieracium pilosella	Ryghsetra	1	2.575999998
Hieracium pilosella	Ryghsetra	1	5.993307705
Hieracium pilosella	Ryghsetra	1	7.951775
Hieracium pilosella	Ryghsetra	1	2.9922
Hieracium pilosella	Ryghsetra	1	4.063800004
Hieracium pilosella	Ryghsetra	1	4.894700011
Hieracium pilosella	Ryghsetra	1	1.975999998
Hieracium pilosella	Ryghsetra	1	4.365000007
Hieracium pilosella	Ryghsetra	1	1.1622
Hieracium pilosella	Ryghsetra	1	0.1579
Hieracium pilosella	Ryghsetra	1	2.7577
Hieracium pilosella	Ryghsetra	1	1.4865
Hieracium pilosella	Ryghsetra	1	5.906571444
Hieracium pilosella	Ryghsetra	1	1.389035717
Hieracium pilosella	Ryghsetra	1	1.493500005
Hieracium pilosella	Ryghsetra	1	2.3296
Hieracium pilosella	Ryghsetra	1	1.803099996
Knautia arvensis	Ryghsetra	1	357.9
Knautia arvensis	Ryghsetra	3	175.5090632
Knautia arvensis	Ryghsetra	4	242.9822632
Knautia arvensis	Ryghsetra	2	115.2556222
Knautia arvensis	Ryghsetra	4	194.5764379
Knautia arvensis	Ryghsetra	3	214.7358033
Knautia arvensis	Ryghsetra	3	102.3634527
Knautia arvensis	Ryghsetra	5	124.1501165
Knautia arvensis	Ryghsetra	4	240.4955507
Knautia arvensis	Ryghsetra	5	217.4708748
Knautia arvensis	Ryghsetra	5	119.7058278
Knautia arvensis	Ryghsetra	3	62.9853133
Knautia arvensis	Ryghsetra	3	182.1780513
Knautia arvensis	Ryghsetra	3	140.2810526
Knautia arvensis	Ryghsetra	5	227.9494444
Lathyrus linifolius	Ryghsetra	1	16.8
Lathyrus linifolius	Ryghsetra	1	13.1
Lathyrus linifolius	Ryghsetra	2.000000001	9.8
Lathyrus linifolius	Ryghsetra	1	45.7
Lathyrus linifolius	Ryghsetra	1	26.8
Lathyrus linifolius	Ryghsetra	1	43.2
Lathyrus linifolius	Ryghsetra	2	80.16
Lathyrus linifolius	Ryghsetra	3.000000003	19.040625
Leucanthemum vulgare	Ryghsetra	1	79.3000001
Leucanthemum vulgare	Ryghsetra	1	28.89999998
Leucanthemum vulgare	Ryghsetra	1	83.69999994
Leucanthemum vulgare	Ryghsetra	1	130.4999999
Leucanthemum vulgare	Ryghsetra	1	26.19999998
Leucanthemum vulgare	Ryghsetra	1	29.2
Leucanthemum vulgare	Ryghsetra	1	73.79999998
Leucanthemum vulgare	Ryghsetra	1	64.40000004
Leucanthemum vulgare	Ryghsetra	1	0.85
Leucanthemum vulgare	Ryghsetra	1	34.49999995
Leucanthemum vulgare	Ryghsetra	1	16.39999999
Leucanthemum vulgare	Ryghsetra	1	34.00000002
Leucanthemum vulgare	Ryghsetra	1	44.09999996
Leucanthemum vulgare	Ryghsetra	1	43.89999993
Leucanthemum vulgare	Ryghsetra	1	26.70000002
Leucanthemum vulgare	Ryghsetra	1	50.20000004
Leucanthemum vulgare	Ryghsetra	1	17.79999999
Leucanthemum vulgare	Ryghsetra	1	27.79999999
Leucanthemum vulgare	Ryghsetra	1	72.2000001
Leucanthemum vulgare	Ryghsetra	1	5.099999994
Leucanthemum vulgare	Ryghsetra	1	3.499999998
Leucanthemum vulgare	Ryghsetra	1	34.30000002
Leucanthemum vulgare	Ryghsetra	1	3.000000003
Leucanthemum vulgare	Ryghsetra	1	30.50000002
Leucanthemum vulgare	Ryghsetra	1	36.3
Leucanthemum vulgare	Ryghsetra	1	16.99999998
Leucanthemum vulgare	Ryghsetra	1	20.2
Leucanthemum vulgare	Ryghsetra	1	5.099999994
Linum catharinum	Ryghsetra	6	1.158640889
Linum catharinum	Ryghsetra	11.99999999	0.84735354
Linum catharinum	Ryghsetra	0.999999999	0.0859
Linum catharinum	Ryghsetra	42	0.789915
Linum catharinum	Ryghsetra	2	0.2970375
Linum catharinum	Ryghsetra	2	0.494908332
Linum catharinum	Ryghsetra	12	1.09738459
Linum catharinum	Ryghsetra	6	0.763002669
Linum catharinum	Ryghsetra	3	1.020501666
Linum catharinum	Ryghsetra	6	0.823709092
Linum catharinum	Ryghsetra	13	1.241811336
Linum catharinum	Ryghsetra	1.999999998	0.233166667
Linum catharinum	Ryghsetra	3	0.489688891
Linum catharinum	Ryghsetra	19	0.987568885
Linum catharinum	Ryghsetra	6	0.968788727
Polygala vulgaris	Ryghsetra	1	1.3741
Polygala vulgaris	Ryghsetra	14	1.838812963
Polygala vulgaris	Ryghsetra	14	4.70909091
Polygala vulgaris	Ryghsetra	14	1.5223125
Polygala vulgaris	Ryghsetra	5	1.376
Polygala vulgaris	Ryghsetra	8.999999998	2.25925926
Polygala vulgaris	Ryghsetra	1.000000001	1.3202
Polygala vulgaris	Ryghsetra	10.00000001	1.12268
Polygala vulgaris	Ryghsetra	9.999999997	1.290025
Polygala vulgaris	Ryghsetra	12	2.005047917
Polygala vulgaris	Ryghsetra	12	2.059895833
Polygala vulgaris	Ryghsetra	6.999999996	1.009525
Polygala vulgaris	Ryghsetra	9	2.174883333
Polygala vulgaris	Ryghsetra	14	1.194453334
Potentilla thuringica	Ryghsetra	9.999999996	5.266854545
Potentilla thuringica	Ryghsetra	12	4.165999999
Potentilla thuringica	Ryghsetra	16	7.749084925
Potentilla thuringica	Ryghsetra	42.99999999	4.901361119
Potentilla thuringica	Ryghsetra	32	7.80948785
Potentilla thuringica	Ryghsetra	13	4.546606061
Potentilla thuringica	Ryghsetra	5	5.054176472
Potentilla thuringica	Ryghsetra	22.99999999	0.841909089
Potentilla thuringica	Ryghsetra	16	1.430666669
Potentilla thuringica	Ryghsetra	18	2.263
Potentilla thuringica	Ryghsetra	10	4.237469335
Potentilla thuringica	Ryghsetra	20	2.588000004
Potentilla thuringica	Ryghsetra	9	3.109857147
Potentilla thuringica	Ryghsetra	3	13.28532192
Potentilla thuringica	Ryghsetra	31	5.305066663
Ranunculus acris	Ryghsetra	7	10.48219331
Ranunculus acris	Ryghsetra	2	11.27380952
Ranunculus acris	Ryghsetra	4	9.825396827
Ranunculus acris	Ryghsetra	2	12.13333333
Ranunculus acris	Ryghsetra	7	10.79751901
Ranunculus acris	Ryghsetra	2	25.4
Ranunculus acris	Ryghsetra	2	11.07833333
Ranunculus acris	Ryghsetra	5	18.2570881
Ranunculus acris	Ryghsetra	5	20.98550607
Ranunculus acris	Ryghsetra	4	13.33098776
Ranunculus acris	Ryghsetra	3	4.258333332
Ranunculus acris	Ryghsetra	4	15.30826299
Ranunculus acris	Ryghsetra	4	20.8463196
Ranunculus acris	Ryghsetra	2	16.84048296
