# Supplementary material for: A multi-level test of the seed number/size trade-off in two Scandinavian communities
Source: PLoS One. 2018 Jul 27;13(7):e0201175. doi: 10.1371/journal.pone.0201175 (PMC6063417; doi:10.1371/journal.pone.0201175)
Supplement: S3 Table — For each study species and site, fruit organization, the number of ovules per flower, pollen limitation indices, the standardized slope for the trade off seed number/size, as well as the mean number of seeds per fruit/infructescence and mean number of weight per seed, are given. (CSV) [file pone.0201175.s003.csv]

Site	Species	FruitOrganization	OvulesperFlower	PollenLimitation	stSlope	avSeedNumber	avSeedWeight
Finse	astragalus_alpinus	0	4.052604167	0.175987121	-0.0894	2.540540541	1.211748571
Finse	bartsia_alpina	0	47.61099291	0.42243327	-0.4586	35.47916667	0.140546196
Finse	campanula_rotundifolia	0	121.3703704	-0.027945841	0.4345	47.30555556	0.035563007
Finse	cerastium_alpinum	0	42.73511905	0.024533688	-0.5188	10.66666667	0.280119616
Finse	dryas_octopetala	0	59.66666667	-0.041203405	0.2399	34.38095238	0.445352253
Finse	erigeron_uniflorus	1	139.7857143	-0.005573678	-0.1429	98.58333333	0.172543784
Finse	gentiana_nivalis	0	172.9137931	0.022766614	0	200.3414634	0.032121068
Finse	geranium_sylvaticum	0	4.91563786	0.168686489	0.5584	3.434782609	3.476840614
Finse	leontodon_autumnalis	1	39.29032258	0.130903293	0.0088	23.26530612	0.584023737
Finse	parnassia_palustris	0	402.1851852	-0.017785501	0.3059	429.7162162	0.023123653
Finse	pinguicula_vulgaris	0	112.3478261	0.065551651	-0.3026	224.4375	0.014289881
Finse	potentilla_crantzii	0	27.40490196	-0.130608733	-0.2139	12.59649123	0.335568499
Finse	ranunculus_acris	0	23.46428571	0.093967104	0.0004	14.19047619	0.951834766
Finse	saussurea_alpina	1	14.5537037	-0.147312792	0.4045	7.564516129	1.426072239
Finse	saxifraga_aizodes	0	144.7916667	-0.177087082	0.4525	115.2666667	0.05209238
Finse	silene_acaulis	0	17.35733333	0.788515944	-0.4668	4.891304348	0.295294501
Finse	veronica_alpina	0	53.32638889	0.088658854	-0.3461	33.75	0.066546269
Finse	veronica_fruticans	0	26.79444444	-0.04013764	0.2883	21.2	0.055228158
Ryghsetra	anthyllis_vulneraria	1	1.685714286	-0.115372574	-0.096402628	6.807692308	2.079403237
Ryghsetra	centaurea_jacea	1	74.75811966	-0.102867132	0.191579336	45.10909091	1.712129428
Ryghsetra	fragaria_vesca	0	58.48148148	0.012565978	-0.038173261	54.64102564	0.306554348
Ryghsetra	galium_mollugo	0	15.69090909	0.021699293	0.064438691	15.02439024	0.399193767
Ryghsetra	geranium_sylvaticum	0	4.275070862	0.205853202	0.096539533	1.958333333	3.475341111
Ryghsetra	geum_rivale	0	77.32777778	0.008003242	0.342245576	43.2	1.235943685
Ryghsetra	hieracium_cymosium	1	26.41594203	-0.127220303	0.430756638	16.56	0.129649159
Ryghsetra	hieracium_lactocella	1	42.575	0.195058119	0.334532026	26.75	0.109038849
Ryghsetra	hieracium_pilosella	1	80.42647059	0.185615506	0.064318245	15.43589744	0.149224201
Ryghsetra	knautia_arvensis	1	60.88444444	-0.148081874	-0.237447393	34.84615385	4.452442387
Ryghsetra	lathyrus_linifolius	0	9.363095238	0.116385494	0.435303397	4.461538462	6.016166667
Ryghsetra	leucanthemum_vulgare	1	155.125	-0.124763639	-0.10362167	84.36363636	0.363002533
Ryghsetra	linum_catharticum	0	9.731034483	-0.121996524	0.122279258	9.050496425	0.135303646
Ryghsetra	lotus_coniculatus	0	29.68711111	0.103925366	-0.205215883	9.058823529	0.914224197
Ryghsetra	polygala_vulgaris	0	2	0.296289687	-0.082333097	1.791666667	1.400183333
Ryghsetra	potentilla_crantzii	0	37.60270936	-0.212886507	-0.815855699	15.35714286	0.2532144
Ryghsetra	potentilla_erecta	0	5.655229592	-0.024069871	-0.361149519	5.26	0.322395964
Ryghsetra	potentilla_thuringiaca	0	39.70574713	-0.150374679	-0.199646196	14.71428571	0.388913608
Ryghsetra	prunella_vulgaris	0	3.264705882	0.264223792	-0.643054894	2.541666667	0.571432639
Ryghsetra	ranunculus_acris	0	24.91223317	-0.033276777	-0.239240501	13.13636364	1.24972683
Ryghsetra	trifolium_pratense	1	1.030701754	-0.239215686	0.297656227	11.94117647	1.036463815
Ryghsetra	vicia_cracca	0	4.887205387	0.633537614	0.062039733	1.52	6.141666667
